# Supplementary material for: Comparative Secretome Analysis of Trichoderma reesei and Aspergillus niger during Growth on Sugarcane Biomass
Source: PLoS One. 2015 Jun 8;10(6):e0129275. doi: 10.1371/journal.pone.0129275 (PMC4460134; doi:10.1371/journal.pone.0129275)
Supplement: S1 Table — This file includes all hydrolytic enzymes identified in the secretome of A. niger and T. reesei, their respective molecular weights, number of identified peptides, peptide sequences, mass-to-charge ratios (m/z), number of unique peptides, and presence/absence of signal peptide. (XLSX) [file pone.0129275.s002.xlsx]

## Sheet: A.niger_B6h
Best Match Accession (NCBI)	Protein JGI ID CBS 513.88	Predicted Protein	CAZy Family	Protein molecular weight (Da)	Peptide sequence (amount)	m/z (charge)	Total number of peptides	Number of different unique peptides	Signal P
gi|1065987	155137	xylanase 2 / B (XynB;XlnB;XinII;Xyl11)	GH11	24057.1	GTVTSDGSVYDIYTATR (35)	903.4387 (2+)	67	4	Yes
					GTVTSDGSVYDIYTATR (7)	602.6229 (3+)
					LGmNLGTHNYQIVATEGYQSSGSSSITVQ (3)	1020.4803 (3+)
					TNAASIQGTATFTQYWSVR (15)	1051.5186 (2+)
					TNAASIQGTATFTQYWSVR (2)	701.3473 (3+)
					VGGTVTTSNHFNAWAK (5)	845.4199 (2+)
gi|134081578	166061	endo-β-1,4-glucanase (EglA)	GH12	25873	YGNIQPIGK (2)	989.5405 (1+)	50	6	Yes
					QIATATVGGK (1)	473.27 (2+)
					QIATATVGGK (1)	945.5321 (1+)
					SYSNSGVTFNK (3)	602.2835 (2+)
					SYSNSGVTFNKK (5)	666.3336 (2+)
					LVSDVSSIPTSVEWK (2)	823.9339 (2+)
					SWEVWYGSTTQAGAEQR (10)	652.6336 (3+)
					SWEVWYGSTTQAGAEQR (26)	978.4537 (2+)
gi|1168267	166753	alpha-L-arabinofuranosidase B	GH54	52523.1	SWSYPTR (1)	448.7186 (2+)	48	10	Yes
					VTTPGYTTR (1)	498.2593 (2+)
					GGADKWAIR(1)	325.1775 (3+)
					SNGGVQTFDSK(1)	734.011 (3+)
					ALYSSFSGALYQLQR(5)	852.4388 (2+)
					HYNFELLLNANDGTK(1)	874.9305 (2+)
					TSFNNDVSFEIETAFAS(24)	939.9235 (2+)
					HYENVLYAASNGGVQTFDSK(1)	734.011 (3+)
					YVSGSLVSGPSFTSGEVVSLR(12)	1064.56 (2+)
					YVSGSLVSGPSFTSGEVVSLR(21)	710.0315 (3+)
					QFHEDATFcPQAPLNGEGTSLR(1)	825.7128 (3+)
					YIAHTDTTVNTQVVDDDSSTTLK(1)	842.0706 (3+)
gi|134055694	156194	cellobiohydrolase B (CbhB)	GH7	56204.2	LNFVTQGSSK(3)	540.786 (2+)	28	10	Yes
					DFTDVVSDGK(1)	541.7519 (2+)
					TLFGDENVFDK(1)	642.8092 (2+)
					YGTGYcDSQcPR(4)	732.2856 (2+)
					LYLMSDDSNYELFK(4)	869.4089 (2+)
					HGGLEGmGEAmAK(8)	660.2875 (2+)
					HGGLEGmGEAmAK(1)	440.5265 (3+)
					YSGTcDPDGcDYNPYR(2)	970.3612 (2+)
					GTcSTDSGVPATVEAESPNAYVTYSNIK (2)	1459.6678 (3+)
					LGNTDFYGPGLTVDTNSPFTVVTQFITDDGTSSGTLTEIKR(2)	1455.719 (3+)
gi|2302707	158109	α-L-arabinofuranosidase (AxhA)	GH62	35836.6	SGWTALK(3)	381.7098 (2+)	27	5	No
					DFTDVVSDGK(4)	541.7545 (2+)
					DFTDVVSDGK(3)	1082.4973 (3+)
					ANSGATWTDDISHGDLVR(1)	638.968 (3+)
					ANSGATWTDDISHGDLVR(1)	957.9473 (2+)
					TSQDPTNVNGWSSEQALFTGK(4)	756.355 (3+)
					TSQDPTNVNGWSSEQALFTGK(5)	1134.0252 (2+)
					SFTASSLGGEWTAQAASEDQPFAGK(3)	1272.0868 (2+)
					SFTASSLGGEWTAQAASEDQPFAGK(3)	848.3951 (3+)
gi|126046487	168801	β-glucosidase	GH3	93272.8	DEYGFK(1)	758.334 (2+)	21	12	Yes
					VDDmAVR(7)	411.1962 (2+)
					NDGALPLTGK(2)	493.2674 (2+)
					VNQFVNVQR(1)	552.3024 (2+)
					YYYVSEGPYEK(1)	699.3148 (2+)
					GIQDAGVVATAK(2)	565.3117 (2+)
					GQAmGQEFSDK(4)	607.259 (2+)
					AVDIVSQmTLAEK(1)	710.8721 (2+)
					GADIQLGPAAGPLGR(1)	696.8815 (2+)
					LGIPGmcAQDSPLGVR(1)	843.9173 (2+)
					LVALIGEDAGSNPYGANGcSDR(1)	1118.5158 (2+)
					VAGDEVPQLYVSLGGPNEPK(1)	1035.0284 (2+)
gi|134057669	158107	endo-1,4-beta-xylanase C, 1,4-beta-D-xylan xylanohydrolase C	GH10	35487.1	NTLIEVMK (1)	947.5215 (1+)	14	7	Yes
					NTLIEVMK(1)	474.2651 (2+)
					VIGEDYVR(2)	475.7547 (2+)
					WDATEPSR(1)	481.22 (2+)
					LTGmVSHVK(2)	494.2656 (2+)
					YLGNIGDQYTLTK(2)	743.3816 (2+)
					ADFGALTPENSMK(1)	690.8246 (2+)
					ADFGALTPENSmK(3)	698.8223 (2+)
					LYINDYNLDSASYPK(1)	888.4237 (2+)
gi|134058095	158521	glucan endo-1,3-beta-glucosidase eglC	GH17	46806.5	TLFEESVAK(1)	512.2697 (2+)	11	6	Yes
					TAISQYGEELGK(1)	1295.6394 (1+)
					TAISQYGEELGK(1)	648.3253 (2+)
					NLVGTSGFTSAR(3)	605.313 (2+)
					LVVGISVGSEDLYR(3)	753.9103 (2+)
					FSDESSKFQADFEAEFK(1)	671.3029 (3+)
					NSVEGAEADAGVGVNPDELVEYIK(1)	1238.0936 (2+)
gi|134055533	156034	exo-1,4-beta-xylosidase xlnD;	GH3	87213.1	AFNNAGR(1)	375.1865 (2+)	10	8	Yes
					DDIEQGVIR(1)	522.7675 (2+)
					AAFEEAGYK(1)	985.4599 (1+)
					NSNNVLPLTEK(2)	614.8282 (2+)
					VVLEGEEEVVLK(2)	671.8733 (2+)
					YGLDVYAPNINTFR(2)	821.9121 (2+)
					SHLIcDETATPYDR(2)	839.3812 (2+)
					LVTTQYPASYAEEFPATDmNLRPEGDNPGQTYK(1)	1240.5736 (3+)
gi|134058219	158641	glucoamylase (GlaA)	GH15	68309.3	DSGLVLK (1)	366.217 (2+)	10	5	Yes
					SDGEQLSAR (3)	481.7308 (2+)
					IESDDSVEWESDPNR (3)	889.3765 (2+)
					QGSLEVTDVSLDFFK (1)	842.9233 (2+)
					SIYTLNDGLSDSEAVAVGR (2)	983.9867 (2+)
gi|12247839	161114	endo-β-1,4-glucanase B (Eng1;EgI)	GH5	36701.2	ITDATQWLK(5)	538.2953 (2+)	7	2	Yes
					VGFIGEYAGGSNDVcR(2)	850.8856 (2+)
gi|134076503	161153	cellobiohydrolase A (CbhA)	GH7	48246.5	FVTGSNVGSR(1)	512.2623 (2+)	6	4	Yes
					YGTGYcDSQcPR(3)	732.2846 (2+)
					YGGTcDPDGcDFNPYR(1)	947.3594 (2+)
					GTcDSESGVPATVEGAHPDSSVTFSNIK(1)	950.4323 (3+)
gi|134056543	157015	endopolygalacturonase B (PgaB)	GH28	37819.6	TGTVENVK(1)	424.2296 (2+)	5	4	Yes
					VLNSQNGVR(1)	493.7693 (2+)
					SDNTVNDVTISNSK(1)	747.355 (2+)
					GPLISMSGTDITVK(2)	709.8784(+2)
gi|134078602	163189	chitinase - 1,3-beta-glucanosyltransferase gel1	GH72	48466.9	DDVTAITVK(1)	961.5169 (1+)	5	4	Yes
					DDVTAITVK(1)	481.2613 (2+)
					EFEEVSALYDTK(1)	715.8353 (2+)
					EIPVGYSAADIDTNR(1)	810.8944 (2+)
					LQmAEYmNcGTDDER(1)	932.8562 (2+)
gi|118137939	162483	feruloyl esterase A (faeA)	CE1	30549.7	EIITVFR (1)	439.2592 (2+)	5	3	Yes
					DDTSKEIITVFR (2)	712.3728 (2+)
					ASTQGISEDLYNR (2)	727.353 (2+)
gi|350638658	156279	mannosyl-oligosaccharide alpha-1,2-mannosidase 1B	GH47	55959.2	VTGQETYR(1)	477.2357 (2+)	4	4	Yes
					AESYLLNPQPK(1)	630.3327 (2+)
					LSDLTGDTTYADLSQK(2)	864.4175 (2+)
					TDSGFSGLTDVNAANGGSR(1)	913.4157(+20
gi|134057627	158067	beta-glucocerebrosidase	GH30	51862.9	GTAMAEmLATmK(1)	643.7908 (2+)	4	3	Yes
					ATDASAYcSDSSGTYK(2)	842.34249 (2+)
					LSSITAPVQGSGSPGSASTWK(1)	1009.5107 (2+)
gi|134082518	166976	putative endoglucanase IV	GH61	36374.4	TLcNENADLTK(1)	639.8011 (2+)	4	3
					VTGSGTGSPSLTYK(2)	677.8438 (2+)			Yes
					TEVAEVAAGDTIGmK(1)	754.3704 (2+)
gi|134055635	156136	glycosidase crf1	GH16	39886.7	YPQTPmR(1)	454.7222 (2+)	4	3	Yes
					TLAYSDAQSGTR(2)	635.306 (2+)
					SVSITNYNPGSSYTYSDK(1)	991.9521 (2+)
gi|134076986	161620	1,3-beta-glucanosyltransferase (bgt1/bgtA)	GH17	32091.6	SVTTLVR(1)	388.2359 (2+)	3	3	Yes
					SAVcPmLQK(1)	525.2574 (2+)
					QVAGANAGNIR(1)	535.7852 (2+)			Yes
gi|134058120	158544	endo-beta-1,4-glucanase	GH12	27037.8	DPIGTIcTK(2)	502.7563 (2+)	3	2	Yes
					SYPNAVLNVGAK(1)	616.8329 (+2)
gi|134077929	162537	1,3-beta-glucanosyltransferase	GH72	56757.4	SIGVGYSAADVSEIR(3)	762.3854 (2+)	3	1	Yes
gi|317036259	167967	endoglucanase B (EglB)	GH5	54802.7	ATEWLK(1)	374.2038 (2+)	2	2	Yes
					FDGSIITSTSDFK(1)	709.346 (2+)
gi|110291942	163584	acid α-amylase (AamA)	GH13	55239.6	SLSDALHAR(1)	485.2568 (2+)	2	2	Yes
					GTSGSQVITVLSNK(1)	695.878 (2+)
gi|125992044	165335	Feruloyl esterase (faeB)	CE1	57208.5	APQVNLLR (1)	455.775 (2+)	2	2	Yes
					VANALNAAPSELDEFYR (1)	940.4624 (2+)
gi|134057680	158118	endo-β-1,6-galactanase	GH5	47191	YMAEHVK(1)	439.2135 (2+)	2	2	Yes
					SDFDFADK(1)	472.7012 (2+)
gi|134084457	168853	glucan 1,3-beta-glucosidase A (exg1/exgA)	GH5	45525.5	YDGTYMSTTK(1)	583.7535 (2+)	2	2	Yes
					mAQAGLNHVR(1)	556.7824 (2+)
gi|134054685	155210	alpha,alpha trehalase	GH65	116170	GSYAITYR(1)	465.7358 (2+)	2	1	Yes
					FVGGATTDYFLATQETAK(1)	960.4724 (2+)
gi|134076313	160973	GPI-anchored glucanosyltransferase	GH16	45609.7	LDDGNLLLTmPK(2)	673.353 (2+)	2	1	Yes
gi|134080021	164557	Beta-glucancellobiohydrolase C, Exocellobiohydrolase C, Exoglucanase C	GH6	48125.9	VPSFVWLDTAAK(2)	667.3589 (2+)	2	1	Yes
gi|134081886	166362	alpha-glucuronidase A	GH67	93733.2	DGTVVEDmAPVEQYAR(2)	898.4122 (2+)	2	1	Yes
gi|134078691	163273	Beta-D-glucoside glucohydrolase M, Cellobiase M, Gentiobiase M	GH3	82115.9	LDDMATR(1)	411.1929 (2+)	1	1	Yes
gi|145233623	157571	arabinan endo-1,5-alpha-L-arabinosidase C, Endo-1,5-alpha-L-arabinanase C	GH43	34047.4	VSDGTYFR(1)	472.7252 (2+)	1	1	Yes
gi|134054860	155384	xyloglucan-specific endo-beta-1,4-glucanase A	GH12	25483.2	SYANAALQFTGTQLSSISSIPSTWK(1)	1329.6701 (2+)	1	1	Yes
gi|134055741	156240	Beta-galactosidase A (lacA)	GH35	109715	HSDYSSEESTSYK(1)	760.3099 (2+)	1	1	Yes
gi|134077154	161785	Similarity to hypothetical endoglucanase IV - Trichoderma reesei	GH61	41165.3	VTGSGSSTYSGTK(1)	616.2912 (2+)	1	1	Yes
gi|134078169	162772	cell-wall 4-α-glucanotransferase (AgtA)	GH13	60942.8	EVISTYSIDGLR(1)	676.8553 (2+)	1	1	Yes
gi|134078829	163407	Beta-glucanase	GH16	37146.3	VLTPDTADTNQYPQTPmVVK(1)	745.3704 (3+)	1	1	Yes
gi|134081478	165965	alpha-galactosidase D (aglD)	GH27	20687.1	ATISATTSGSK(1)	512.2671 (2+)	1	1	Yes
gi|189484494	162554	α-L-arabinofuranosidase E	GH51	67520.8	YLEVGNEDNLNSGcGTYANR(1)	1123.4903 (2+)	1	1	No
gi|1094888	162583	arabinan endo-α-1,5-L-arabinosidase A (AbnA)	GH43	34455.1	ESDGTYFLFSTGNK(1)	783.3591 (2+)	1	1	Yes
gi|134058195	158617	pectin methylesterase A (pmeA)	CE8	35649.1	mTAPSGAIVVAK(1)	580.819 (2+)	1	1	Yes
gi|134075158	159852	β-mannanase (manA)	GH5	41248.3	STINTGADGLQR(1)	616.8121 (2+)	1	1	Yes
gi|134074947	159650	pectin methylesterase A (pmeA)	CE8	34623.2	ETSSDSGWYAIDNcNIK(1)	980.41869 (2+)	1	1	Yes
gi|134055695	156195	endo-beta-1,4-glucanase A (eglA)	GH5	43444.6	IADATTWLK(1)	509.7794 (2+)	1	1	Yes
gi|134076462	161113	acetylesterase	CE16	35090.5	SPLFLEQGEEVVK(1)	737.8919 (2+)	1	1	No
gi|134080049	164585	feruloyl esterase C (faeC)	CE1	28588.1	GGNmDNVVSGDSIQPWYGLESR(1)	1199.0363 (2+)	1	1	Yes

## Sheet: A.niger_B12h
Best Match Accession (NCBI)	Protein JGI ID CBS 513.88	Predicted Protein	CAZy Family	Protein molecular weight (Da)	Peptide sequence (amount)	m/z (charge)	Total number of peptides	Number of different unique peptides	Signal P
gi|1065987	155137	Xylanase 2 / B (XynB;XlnB;XinII;Xyl11)	GH11	24057.1	GTVTSDGSVYDIYTATR (36)	903.4368 (2+)	63	4	Yes
					GTVTSDGSVYDIYTATR (8)	602.6218 (3+)
					LGmNLGTHNYQIVATEGYQSSGSSSITVQ (2)	1020.1489 (3+)
					TNAASIQGTATFTQYWSVR (9)	1051.5194 (2+)
					TNAASIQGTATFTQYWSVR (4)	701.3475 (3+)
					VGGTVTTSNHFNAWAK (3)	845.4207 (2+)
					VGGTVTTSNHFNAWAK (1)	563.9484 (3+)
gi|2302707	158109	α-L-arabinofuranosidase (AxhA)	GH62	35836.6	SGWTALK (2)	762.4124 (1+)	50	9	No
					DFTDVVSDGK (3)	1082.498 (1+)
					DFTDVVSDGK (3)	541.754 (2+)
					YLmIVEAIGSTGHR (1)	781.9 (2+)
					YLmIVEAIGSTGHR (1)	521.6031 (3+)
					SGWTALKDFTDVVSDGK (2)	913.4514 (2+)
					cALPSTYSWTSTDALATPK (1)	1035.4936 (2+)
					cALPSTYSWTSTDALATPK (1)	690.666 (3+)
					ANSGATWTDDISHGDLVR (4)	957.9514 (2+)
					ANSGATWTDDISHGDLVR (2)	638.9679 (3+)
					TSQDPTNVNGWSSEQALFTGK (5)	1134.0294 (2+)
					TSQDPTNVNGWSSEQALFTGK (1)	756.3526 (3+)
					SFTASSLGGEWTAQAASEDQPFAGK (13)	1272.0961 (2+)
					SFTASSLGGEWTAQAASEDQPFAGK (5)	848.393 (3+)
					ISGSSTGAIDQTVIGDDTNmYLFFAGDNGK (2)	1555.7125 (2+)
					ISGSSTGAIDQTVIGDDTNMYLFFAGDNGK (2)	1547.7138 (2+)
					ISGSSTGAIDQTVIGDDTNMYLFFAGDNGK (2)	1032.1521 (3+)
gi|134058219	158641	glucoamylase (GlaA)	GH15	68309.3	TLVDLFR (1)	432.2523 (2+)	38	10	Yes
					DSGLVLK (2)	731.43 (1+)
					EVVDSFR (2)	851.4225 (1+)
					SDGEQLSAR (2)	481.7285 (2+)
					QGSLEVTDVSLDFFK (1)	842.9227 (2+)
					ATLDSWLSNEATVAR (2)	817.4133 (2+)
					IESDDSVEWESDPNR (7)	889.3812 (2+)
					SIYTLNDGLSDSEAVAVGR (11)	983.9899 (2+)
					SIYTLNDGLSDSEAVAVGR (1)	656.327 (3+)
					EYTVPQAcGTSTATVTDTWR (1)	1122.5136 (2+)
					ALYSDAATGTYSSSSSTYSSIVDAVK (7)	1316.1169 (2+)
					ALYSDAATGTYSSSSSTYSSIVDAVK (1)	877.7459 (3+)
gi|1168267	166753	α-L-arabinofuranosidase B (AbfB;ExoB)	GH54	52523.1	AYGVFMSPGTGYR (1)	703.3295 (2+)	38	7	Yes
					AYGVFmSPGTGYR (2)	711.3277 (2+)
					ALYSSFSGALYQLQR (1)	852.4402 (2+)
					TSFNNDVSFEIETAFAS (21)	939.9254 (2+)
					YVSGSLVSGPSFTSGEVVSLR (7)	1064.5476 (2+)
					YVSGSLVSGPSFTSGEVVSLR (3)	710.0334 (3+)
					HYENVLYAASNGGVQTFDSK (1)	734.0148 (3+)
					QFHEDATFcPQAPLNGEGTSLR (1)	1238.0646 (2+)
					GGNAASGSLSTYYSGARPDYSGYNPmSK (1)	1437.6298 (2+)
gi|134055694	156194	Cellobiohydrolase B (CbhB)	GH7	56204.2	LNFVTQGSSK (1)	540.7869 (2+)	32	7	Yes
					LNFVTQGSSK (1)	1080.5658 (1+)
					TLFGDENVFDK (1)	1284.6075 (1+)
					YGTGYcDSQcPR (2)	732.2852 (2+)
					YGTGYcDSQcPR (2)	1463.5628 (1+)
					LYLmSDDSNYELFK (1)	877.4032 (2+)
					LYLMSDDSNYELFK (3)	869.4061 (2+)
					HGGLEGmGEAMAK (5)	440.5266 (3+)
					HGGLEGmGEAMAK (5)	652.2956 (2+)
					HGGLEGmGEAmAK (5)	660.2883 (2+)
					HGGLEGMGEAMAK (1)	644.2959 (2+)
					YSGTcDPDGcDYNPYR(4)	970.3621 (2+)
					GTcSTDSGVPATVEAESPNAYVTYSNIK (1)	973.4487 (3+)
					GTcSTDSGVPATVEAESPNAYVTYSNIK (1)	1459.6684 (2+)
gi|134055773	156270	Exo-beta-1,3-glucanase (BxgA;ExgO)	GH55	98797.1	TPSQTTTANEK (2)	1177.5661 (1+)	29	5	Yes
					TPSQTTTANEK (4)	589.2862 (2+)
					GDGSTDDTDAINK (4)	654.7799 (2+)
					IGGSAGTELQSDTcAK (17)	797.8743 (2+)
					ITGEVWPMLmAYGDK (1)	863.9104 (2+)
					DYGAKGDGSTDDTDAINK (1)	921.9055 (2+)
gi|134081578	166061	Endo-β-1,4-glucanase (EglA)	GH12	25.873	YGNIQPIGK (2)	989.5392 (1+)	29	5	Yes
					YGNIQPIGK (3)	495.2749 (2+)
					QIATATVGGK (1)	945.5322 (1+)
					SYSNSGVTFNK (1)	1203.5597 (1+)
					LVSDVSSIPTSVEWK (3)	824.436 (2+)
					SWEVWYGSTTQAGAEQR (5)	652.633 (3+)
					SWEVWYGSTTQAGAEQR (14)	978.4476 (2+)
gi|126046487	168801	β-glucosidase	GH3	93272.8	VDDmAVR (2)	411.1936 (2+)	23	13	Yes
					IGADSTVLLK (1)	508.7985 (2+)
					mVFVGSSSR (1)	493.2458 (2+)
					MVFVGSSSR (1)	485.249 (2+)
					VNQFVNVQR (1)	552.2981 (2+)
					NDGALPLTGK (1)	493.2674 (2+)
					NDGALPLTGK (1)	985.5278 (1+)
					HYIAYEQEHFR (1)	498.2346 (3+)
					GQAmGQEFSDK (3	607.2591 (2+)
					GIQDAGVVATAK (1)	565.3113 (2+)
					AVDIVSQMTLAEK (2)	702.871 (2+)
					AVDIVSQmTLAEK (2)	710.8724 (2+)
					GADIQLGPAAGPLGR (2)	696.8828 (2+)
					GADIQLGPAAGPLGR (1)	464.9233 (3+)
					ITLQPSEETQWSTTLTR (1)	996.0078 (2+)
					LGIPGmcAQDSPLGVR (1)	843.9187 (2+)
					LVALIGEDAGSNPYGANGcSDR (1)	1118.5149 (2+)
gi|350638658	156279	Mannosyl-oligosaccharide alpha-1,2-mannosidase 1B	GH47	55959.2	MYVYDPK (1)	458.2161 (2+)	20	9	Yes
					VTGQETYR (2)	477.2401 (2+)
					IDVLLTQSK (1)	508.801 (2+)
					AESYLLNPQPK (2)	630.3334 (2+)
					GPVSDLVQDSSK (2)	616.3101 (2+)
					GPVSDLVQDSSK (1)	1231.6109 (1+)
					YLGGMLSGYDLLK (1)	715.3773 (2+)
					LSDLTGDTTYADLSQK (1)	576.6156 (3+)
					LSDLTGDTTYADLSQK (4)	864.4207 (2+)
					NGWGASAVDALSTAVImR (1)	917.9585 (2+)
					TDSGFSGLTDVNAANGGSR (4)	913.4188 (2+)
gi|134055533	156034	β-xylosidase (XlnD;XylA;Asp n 14)	GH3	87213.1	AFNNAGR (1)	375.1859 (2+)	16	8	Yes
					AAFEEAGYK (3)	493.2328 (2+)
					DDIEQGVIR (1)	1044.5303 (1)
					DDIEQGVIR (1)	522.774(2+)
					VPVEVGSFAR (1)	1060.5761 (1+)
					VVLEGEEEVVLK (4)	671.8795 (2+)
					SHLIcDETATPYDR (3)	839.3819 (2+)
					YGLDVYAPNINTFR (1)	821.9191 (2+)
					LVTTQYPASYAEEFPATDmNLRPEGDNPGQTYK (1)	1240.5752 (3+)
gi|118137939	162483	Feruloyl esterase A (faeA)	CE1	30549.7	EIITVFR (2)	877.5134 (1+)	14	5	Yes
					LYTFGEPR (2)	491.7519 (2+)
					DDTSKEIITVFR (2)	712.3773 (2+)
					ASTQGISEDLYNR (1)	1453.6871 (1+)
					ASTQGISEDLYNR (5)	727.354 (2+)
					SGNQAFASYmNDAFQVSSPETTQYFR (2)	1481.6474 (2+)
gi|134076503	161153	cellobiohydrolase A (CbhA)	GH7	48246.5	FVTGSNVGSR (1)	1023.5178 (1+)	14	4	Yes
					FVTGSNVGSR (1)	512.2626 (2+)
					YGTGYcDSQcPR (2)	1463.5628 (1+)
					YGTGYcDSQcPR (2)	732.2852 (2+)
					YGGTcDPDGcDFNPYR (3)	947.3604 (2+)
					GTcDSESGVPATVEGAHPDSSVTFSNIK (2)	950.4316 (3+)
					GTcDSESGVPATVEGAHPDSSVTFSNIK (3)	1425.1455 (2+)
gi|134055635	156136	Glycosidase crf1	GH16	39886.7	YPQTPMR (1)	446.7191 (2+)	13	5	Yes
					GDTSSYDR (2)	900.3685 (1+)
					GDTSSYDR (5)	450.6875 (2+)
					TLAYSDAQSGTR (3)	635.3059 (2+)
					SVSITNYNPGSSYTYSDK (1)	991.9509 (2+)
					TLAYSDAQSGTRYPQTPmR(1)	720.3418 (3+)
gi|134057669	158107	Xylanase (XynA;Xyl10)	GH10	35487.1	DSVFYK (1)	379.6881 (2+)	12	5	Yes
					LTGmVSHVK (2)	494.2725 (2+)
					LTGmVSHVKK (1)	558.3138 (2+)
					ADFGALTPENSMK (1)	690.8257 (2+)
					ADFGALTPENSmK (3)	698.828 (2+)
					KYLGNIGDQYTLTK (1)	807.4299 (2+)
					LYINDYNLDSASYPK (3)	888.4297 (2+)
gi|134055695	156195	endo-beta-1,4-glucanase A (eglA)	GH5	43444.6	VPFLMER (1)	446.2459 (2+)	12	4	Yes
					IADATTWLK (2)	509.7803 (2+)
					LVPDELTGAADATYMADLK (1)	665.3294 (3+)
					LVPDELTGAADATYMADLK (3)	997.4916 (2+)
					LVPDELTGAADATYmADLK (4)	1005.4882 (2+)
					ATVQTITDLGAYAVVDPHNFGR (1)	782.3986 (3+)
gi|134078691	163273	beta-glucosidase precursor	GH3	82115.9	LPYTIAK (1)	403.2431 (2+)	9	5	Yes
					HYIGNEQETNR (2)	680.8146 (2+)
					SALTDDYSDTLVTNVASK (4)	950.4608 (2+)
					NPETVNGVDVASVSSNIDDK (1)	1030.4908 (2+)
					NTNNALPLQTPQLVSVFGYDAK (1)	797.4159 (3+)
gi|134078691	163273	beta-glucosidase precursor	GH3	82115.9	LPYTIAK (1)	403.2431 (2+)	9	5	Yes
					HYIGNEQETNR (2)	680.8146 (2+)
					SALTDDYSDTLVTNVASK (4)	950.4608 (2+)
					NPETVNGVDVASVSSNIDDK (1)	1030.4908 (2+)
					NTNNALPLQTPQLVSVFGYDAK (1)	797.4159 (3+)
gi|145233743	157631	Alpha-galactosidase II (AglB) (melibiase)	GH27	48827.7	mSGDITATWSR(3)	620.7833(2+)	9	4	Yes
					IVTAANEVVNLGLK(1)	480.9506(3+)
					IVTAANEVVNLGLK(3)	720.9275(2+)
					LQAHDVAVLVVGGQc(1)	783.4036(2+)
					IIPDPDKFPNGISGVADQVHALGLK(1)	867.8014(3+)
gi|134058095	158521	glucan endo-1,3-beta-glucosidase eglC	GH17	46806.5	NLVGTSGFTSAR (1)	1209.618 (1+)	9	4	Yes
					NLVGTSGFTSAR (2)	605.3147 (2+)
					TAISQYGEELGK (4)	648.3337 (2+)
					NSVEGAEADAGVGVNPDELVEYIK (1)	1238.0954 (2+)
					AVAGDKEVWITETGWPVSGDSQGDAVASIANAK (1)	1110.5466 (3+)
gi|134057627	158067	Beta-glucocerebrosidase	GH30	51862.9	GTAmAEMLATmK (1)	643.7952 (2+)	8	4	Yes
					ATDASAYcSDSSGTYK (2)	842.3424 (2+)
					LSSITAPVQGSGSPGSASTWK (3)	1009.5096 (2+)
					ALYSDAATGTYSSSSSTYSSIVDAVK (1)	1316.1105 (2+)
					ALYSDAATGTYSSSSSTYSSIVDAVK (1)	877.7459 (3+)
gi|134057627	158067	Beta-glucocerebrosidase	GH30	51862.9	GTAmAEMLATmK (1)	643.7952 (2+)	8	4	Yes
					ATDASAYcSDSSGTYK (2)	842.3424 (2+)
					LSSITAPVQGSGSPGSASTWK (3)	1009.5096 (2+)
					ALYSDAATGTYSSSSSTYSSIVDAVK (1)	1316.1105 (2+)
					ALYSDAATGTYSSSSSTYSSIVDAVK (1)	877.7459 (3+)
gi|134081727	166207	Glycosyl hydrolase	GH92	75238.1	FEGYMPDAR (2)	543.2385 (2+)	8	4	No
					SGADEASVGYYK (2)	623.7814 (2+)
					DAEVTPSNDPVDPQAPDSSTK (2)	1085.4886 (2+)
					DAEVTPSNDPVDPQAPDSSTK (1)	723.9966 (3+)
					TYVGTDAGGSVEQHSGFASSSSGSTR (1)	844.7098 (3+)
gi|350631594	156831	1,3-beta-glucanosyltransferase	GH72	57198.6	TYAVDPTK(1)	894.453(1+)	7	6	Yes
					DIPYLQQLR(1)	573.3241(2+)
					mKFSATTLA(1)	338.1831(+30
					YGDLFDYIcAK(1)	682.8116(2+)
					DDPQWNTDLYSR(2)	755.3338(2+)
					QQLSFVMNQYYEK(1)	839.4033(+2)
gi|134056757	157223	Class V endochitinase (chiB)	GH18	45350.9	LDYITK (1)	376.7121 (2+)	7	5	No
					FAETATK (1)	384.2028 (2+)
					ETLDATAGASRK (1)	610.3184 (2+)
					DDTEAQNMVLLLQK (1)	809.4065 (2+)
					TmVSYDTVAVGEmK (1)	781.8566 (2+)
					TmVSYDTVAVGEMK (1)	773.8615 (2+)
					TMVSYDTVAVGEMK (1)	765.8648 (2+)
gi|110291942	163584	Acid α-amylase (aamA)	GH13	55239.6	FASYTSDYSQAK (1)	684.3083 (2+)	7	4	Yes
					IYDVNSNFGTADDLK (4)	836.4032 (2+)
					GSSGSSYTLTLSGSGYTSGTK (1)	999.4675 (2+)
					SVASDcSDPTLLGNFIENHDNPR (1)	853.3877 (3+)
gi|134076986	161620	1,3-beta-glucanosyltransferase (bgt1/bgtA)	GH17	32091.6	SAVcPMLQK (1)	517.2608 (2+)	7	4	Yes
					QVAGANAGNIR (3)	535.786 (2+)
					AGTQNAAQYYK (1)	607.7944 (2+)
					AGTQNAAQYYK (1)	1214.5763 (1+)
					TYSASDcNTAQNIVPAAK (1)	955.941 (2+)
gi|125992044	165335	Feruloyl esterase (faeB)	CE1	57208.5	SVHEGTVVGK (2)	338.1844 (3+)	7	2	Yes
					SVHEGTVVGK (3)	506.7748 (2+)
					LLSYHGTQDPIISSTDSK (1)	654.6642 (3+)
					LLSYHGTQDPIISSTDSK (1)	981.4919 (2+)
gi|134054835	155359	Glucan endo-1,3-beta-D-glucosidase	GH81	104876	LESNTDFR(1)	491.233(2+)	5	5	Yes
					GPSGWSGTVQITK(1)	659.3421(2+)
					DAGNSAANDPYFPFSR(1)	864.883(2+)
					LGGNPDLAASALQNLK (1)	791.4306 (2+)
					sGQDVFVPLATTPFPQTITAR(1)	1144.6023(2+)
gi|134076463	161114	Endo-B-1,4-glucanase B (EglB)	GH5	36559.3	ITDATQWLK (1)	538.2911 (2+)	5	3	Yes
					ITDATQWLK (1)	1075.576 (1+)
					VGFIGEYAGGSNDVcR (1)	850.8861 (2+)
					AVTDGGAHALIDPHNYGR (2)	621.975 (3+)
gi|134081886	166362	Alpha-glucuronidase A (aguA)	GH67	93733.2	YGPIDFQVR (1)	547.7844 (2+)	4	4	Yes
					TLSQGANLFAR (1)	589.3248 (2+)
					VAYATSPHAPIR (1)	428.2323 (3+)
					DGTVVEDmAPVEQYAR (1)	898.4077 (2+)
gi|134084457	168853	Glucan 1,3-beta-glucosidase A (exg1/exgA)	GH5	45525.5	YDGTYmSTTK (2)	591.7568 (2+)	4	2	Yes
					mAQAGLNHVR (1)	556.7826 (2+)
					MAQAGLNHVR (1)	366.1952 (3+)
gi|134077154	161785	Similarity to hypothetical endoglucanase IV - T. reesei	GH61	41165.3	VTGSGSSTYSGTK (2)	616.2955 (2+)	4	2	Yes
					VTGSGSSTYSGTKGEALYK (2)	946.962 (2+)
gi|134080021	164557	cellulose 1,4-beta-cellobiosidase	GH6	48125.9	SYIDSIR (1)	427.2229 (2+)	4	2	Yes
					SYIDSIR (1)	853.439 (1+)
					VPSFVWLDTAAK (2)	667.3582 (2+)
gi|145233623	157571	arabinan endo-1,5-alpha-L-arabinosidase C (abnC)	GH43	34047.4	VSDGTYFR (1)	944.4451 (1+)	3	3	Yes
					RVSDGTYFR (1)	550.7753 (2+)
					AQGYTTSLPAQGDEYR (1)	586.2735 (3+)
gi|134078602	163189	1,3-beta-glucanosyltransferase (chitinase) (gelA)	GH72	48466.9	DDVTAITVK(1)	961.5197(1+)	3	3	Yes
					LQmAEYMNcGTDDER(1)	924.8595(2+)
					NTLAFFSGNEVINDGPSSK(1)	998.9841(2+)
gi|317035725	166877	Endo-arabinase	GH43	35164.7	LDQGGSIDASGFLDK(1)	761.8776(+2)	3	3	Yes
					VDTDGFTPVGDAVQILDR(1)	959.4878(2+)
					SGDYGLVSPGGGTVcGcGDR(1)	985.9197(2+)
gi|134076462	161113	Acetylesterase	CE16	35090.5	LESLVEEVYK(2)	604.8272(2+)	3	2	No
					SPLFLEQGEEVVK(1)	737.8926(2+)
gi|134057680	158118	Endo-β-1,6-galactanase	GH5	47191	YMAEHVK(2)	439.2151(2+)	3	2	Yes
					IKDLGmNVIR(1)	392.2235(3+)
gi|134079283	163842	Beta-glucosidase 2	GH3	29606.3	GVNVLLGPVVGPTFR (1)	762.9541(2+)	3	2	Yes
					mSSVITQGYSSNIDDR (1)	894.9039 (2+)
					MSSVITQGYSSNIDDR (1)	886.9059 (2+)
gi|134055741	156240	Beta-galactosidase A (lacA)	GH35	109715	HSDYSSEESTSYK (2)	760.3104 (2+)	3	2	Yes
					LTGNLGGEDYEDKVR (1)	555.9398 (3+)
gi|134078829	163407	Beta-glucanase	GH16	37146.3	VLTPDTADTNQYPQTPmVVK (2)	1117.5537 (2+)	3	1	Yes
					VLTPDTADTNQYPQTPMVVK (1)	1109.5509 (2+)
gi|134054685	155210	Alpha,alpha trehalase	GH65	116170	AAcLAGLADGYVK(1)	654.8332(2+)	2	2	Yes
					FVGGATTDYFLATQETAK(1)	960.4693(2+)
gi|134081740	166220	Pectin lyase A (PelA)	PL1	39783.3	SLIGEGSSGAIK(1)	1118.6022(1+)	2	2	Yes
					IVSGAENIIIQNIAVTDINPK(1)	1111.6204(2+)
gi|350629486	161454	Xylan beta-xylosidase	GH43	64351	FTGSLVGAYATK(1)	607.8262 (2+)	2	2	Yes
					TEDFVVSPEGYPNTLR(1)	912.4438 (2+)
gi|317036259	167967	Endoglucanase B (EglB)	GH5	54802.7	IPFLMER(1)	453.2484(2+)	2	2	Yes
					NVATEFADNDK(1)	612.2797(2+)
gi|134076801	161440	Exocellobiohydrolase	GH6	42142.8	AYIDSIR(1)	837.4456(1+)	2	2	Yes
					DcSALASNGEYSISDGGVEK(1)	1029.9478(2+)
gi|134056543	157015	Endopolygalacturonase B (PgaB)	GH28	37819.6	SDNTVNDVTISNSK(1)	747.3576(2+)	2	2	Yes
					YGIVVEQDYENGSPTGTPTNGVK(1)	1213.0767(2+)
gi|134058120	158544	Endo-beta-1,4-glucanase	GH12	27037.8	DPIGTIcTK(1)	1004.5073(1+)	2	2	Yes
					QLSTITSIPSTWK(1)	731.4025(2+)
gi|134082518	166976	Putative endoglucanase IV	GH61	36374.4	TLcNENADLTK(1)	639.8029(2+)	2	2	Yes
					TEVAEVAAGDTIGMK(1)	746.3694(2+)
gi|134074948	159651	Endo-xylogalacturonan hydrolase A (XghA)	GH28	42123.5	SEVLcANTPSDLGVTcTSGASG (2)	1091.978 (2+)	2	1	Yes
gi|134075158	159852	β-mannanase (manA)	GH5	41248.3	LDYVVSSAEQHDIK (1)	802.3983 (2+)	1	1	Yes
gi|317028018	157838	Beta-1,3-exoglucanase	GH55	83473.3	FQSQQGQTVTTSR (1)	734.36 (2+)	1	1	No
gi|317028062	157878	Exo-chitinase (CfcI)	GH18	46812.9	VVVmENADGSDNGK (1)	725.8242 (2+)	1	1	No
gi|134054717	155242	Avicelase III (eglC)	GH74	90969.3	TDIGGAYR (1)	426.7125 (2+)	1	1	Yes
gi|134077711	162327	Glycosyl hydrolase family 43 protein	GH43	47613.4	YATVTVNGK (1)	952.5063 (1+)	1	1	Yes
gi|113496	159990	α-galactosidase A (Ag1A;AglA)	GH27	60149.5	LQAcDSTDSDGQK(1)	712.8035 (2+)	1	1	Yes
gi|134074947	159650	Pectin methylesterase A (pmeA)	CE8	34623.2	ETSSDSGWYAIDNcNIK(1)	980.4218 (2+)	1	1	Yes
gi|134080049	164585	feruloyl esterase C (faeC)	CE1	28588.1	GGNMDNVVSGDSIQPWYGLESR(1)	1191.0434 (2+)	1	1	Yes
gi|134078169	162772	cell-wall 4-α-glucanotransferase (AgtA)	GH13	60942.8	EVISTYSIDGLR(1)	676.8506 (2+)	1	1	Yes

## Sheet: A.niger_B24h
Best Match Accession (NCBI)	Protein JGI ID CBS 513.88	Predicted Protein	CAZy Family	Protein molecular weight (Da)	Peptide sequence (amount)	m/z (charge)	Total number of peptides	Number of different unique peptides	Signal P
gi|134055773	156270	exo-beta-1,3-glucanase (BxgA;ExgO)	GH55	98797.1	TPSQTTTANEK (5)	589.2885 (2+)	33	4	Yes
					GDGSTDDTDAINK (3)	654.7791 (2+)
					GDGSTDDTDAINK (2)	1308.5503 (1+)
					IGGSAGTELQSDTcAK (21)	797.8794 (2+)
					DYGAKGDGSTDDTDAINK (1)	614.9366 (3+)
					DYGAKGDGSTDDTDAINK (1)	921.9001 (2+)
gi|1065987	155137	xylanase 2 / B (XynB;XlnB;XinII;Xyl11)	GH11	24057.1	GTVTSDGSVYDIYTATR (15)	903.4319 (2+)	32	4	Yes
					GTVTSDGSVYDIYTATR (3)	602.6225 (3+)
					VGGTVTTSNHFNAWAK (2)	845.4216 (2+)
					VGGTVTTSNHFNAWAK (1)	563.9472 (3+)
					TNAASIQGTATFTQYWSVR (8)	1051.5174 (2+)
					TNAASIQGTATFTQYWSVR (1)	701.347 (3+)
					LGmNLGTHNYQIVATEGYQSSGSSSITVQ (2)	1020.1489 (3+)
gi|134055694	156194	cellobiohydrolase B (CbhB)	GH7	56204.2	LNFVTQGSSK (6)	540.7868 (2+)	30	7	Yes
					LNFVTQGSSK (1)	1080.5676 (1+)
					TLFGDENVFDK (1)	642.8083 (2+)
					YGTGYcDSQcPR (1)	732.2868 (2+)
					LYLMSDDSNYELFK (2)	877.3995 (2+)
					HGGLEGmGEAMAK (9)	652.289 (2+)
					HGGLEGmGEAmAK (2)	440.5266 (3+)
					HGGLEGMGEAMAK (1)	644.2954 (2+)
					YSGTcDPDGcDYNPYR (3)	970.3626 (2+)
					YSGTcDPDGcDYNPYR (2)	647.2445 (3+)
					GTcSTDSGVPATVEAESPNAYVTYSNIK (1)	973.448 (3+)
					GTcSTDSGVPATVEAESPNAYVTYSNIK (1)	1459.6689 (2+)
gi|126046487	168801	β-glucosidase	GH3	93272.8	DEYGFK (1)	758.3332 (1+)	29	13	Yes
					IMAAYYK (1)	859.4357 (1+)
					NGDNVIK (3)	380.2022 (2+)
					NGDNVIK (3)	759.4067 (1+)
					VDDmAVR (4)	411.197 (2+)
					mVFVGSSSR (1)	493.2427 (2+)
					NDGALPLTGK (1)	985.5279 (1)
					VNQFVNVQR (2)	552.3018 (2+)
					GQAMGQEFSDK (1)	599.2614 (2+)
					GQAMGQEFSDK (1)	1197.5087 (1+)
					GIQDAGVVATAK (3)	565.3125 (2+)
					AVDIVSQmTLAEK (2)	710.8721 (2+)
					LGIPGMcAQDSPLGVR (1)	835.9183 (2+)
					ITLQPSEETQWSTTLTR (1)	996.0036 (2+)
					VAGDEVPQLYVSLGGPNEPK (1)	690.3548 (3+)
					VAGDEVPQLYVSLGGPNEPK (3)	1035.0299 (2+)
gi|134081578	166061	endo-β-1,4-glucanase (EglA)	GH12	25873	YGNIQPIGK (1)	989.5397 (1+)	20	4	Yes
					SYSNSGVTFNK (3)	602.2834 (2+)
					SYSNSGVTFNKK (3)	666.3318 (2+)
					SWEVWYGSTTQAGAEQR (2)	652.6329 (3+)
					SWEVWYGSTTQAGAEQR (11)	978.4482 (2+)
gi|1168267	166753	α-L-arabinofuranosidase B (AbfB;ExoB)	GH54	52523.1	VTTPGYTTR (1)	498.2598 (2+)	19	6	Yes
					AYGVFmSPGTGYR (1)	711.3285 (2+)
					ALYSSFSGALYQLQR (1)	852.4383 (2+)
					TSFNNDVSFEIETAFAS (14)	939.9226 (2+)
					YVSGSLVSGPSFTSGEVVSLR (1)	1064.5541 (2+)
					GGNAASGSLSTYYSGARPDYSGYNPmSK (1)	1437.6366 (2+)
gi|134058219	158641	glucoamylase (GlaA)	GH15	68309.3	DSGLVLK (1)	731.4299 (1+)	13	6	Yes
					QGSLEVTDVSLDFFK (1)	842.9283 (2+)
					IESDDSVEWESDPNR (1)	593.2535 (3+)
					IESDDSVEWESDPNR (5)	889.3814 (2+)
					ATLDSWLSNEATVAR (1)	817.4093 (2+)
					SIYTLNDGLSDSEAVAVGR (2)	983.9907 (2+)
					ALYSDAATGTYSSSSSTYSSIVDAVK (2)	1316.1133 (2+)
gi|2302707	158109	α-L-arabinofuranosidase (AxhA)	GH62	35836.6	DFTDVVSDGK (2)	541.7534 (2+)	10	4	No
					DFTDVVSDGK (1)	1082.4976 (1+)
					ANSGATWTDDISHGDLVR (1)	957.9478 (2+)
					TSQDPTNVNGWSSEQALFTGK (4)	1134.0256 (2+)
					SFTASSLGGEWTAQAASEDQPFAGK (2)	848.3933 (3+)
gi|134057627	158067	beta-glucocerebrosidase	GH30	51862.9	LSIDDTSSGHK (3)	580.282 (2+)	9	4	Yes
					GTAMAEMLATmK (1)	635.7971 (2+)
					GTAmAEMLATmK (1)	643.7912 (2+)
					GTAmAEmLATmK (1)	651.7899 (2+)
					ATDASAYcSDSSGTYK (2)	842.3434 (2+)
					LSSITAPVQGSGSPGSASTWK (1)	673.3447 (3+)
gi|134076503	161153	cellobiohydrolase A (CbhA)	GH7	48246.5	FVTGSNVGSR (1)	512.2633 (2+)	9	4	Yes
					FVTGSNVGSR (2)	1023.52 (1+)
					YGTGYcDSQcPR (1)	732.2868 (2+)
					YGGTcDPDGcDFNPYR (2)	947.36 (2+)
					GTcDSESGVPATVEGAHPDSSVTFSNIK (3)	950.4323 (3+)
gi|134055635	156136	glycosidase crf1	GH16	39886.7	YPQTPMR (1)	446.7188 (2+)	9	4	Yes
					GDTSSYDR (3)	450.6871 (2+)
					TLAYSDAQSGTR (3)	635.3078 (2+)
					SVSITNYNPGSSYTYSDK (1)	661.6364 (3+)
					SVSITNYNPGSSYTYSDK (1)	991.9515 (2+)
gi|110291942	163584	acid α-amylase (aamA)	GH13	55239.6	FASYTSDYSQAK (2)	684.307 (2+)	8	5	Yes
					GTSGSQVITVLSNK (1)	695.8773 (2+)
					KGTSGSQVITVLSNK (1)	506.9522 (3+)
					IYDVNSNFGTADDLK (2)	836.3954 (2+)
					GSSGSSYTLTLSGSGYTSGTK (2)	999.4654 (2+)
gi|134055533	156034	β-xylosidase (XlnD;XylA)	GH3	87213.1	DDIEQGVIR (2)	522.7741 (2+)	8	5	Yes
					AAFEEAGYK (2)	493.2338 (2+)
					VPVEVGSFAR (1)	530.7952 (2+)
					NSNNVLPLTEK (2)	614.8294 (2+)
					SHLIcDETATPYDR (1)	839.3818 (2+)
gi|134057669	158107	xylanase (XynA;Xyl10)	GH10	35487.1	VIGEDYVR (1)	475.7522 (2+)	6	5	Yes
					LTGmVSHVK (2)	494.2724 (2+)
					YLGNIGDQYTLTK (1)	743.3873 (2+)
					ADFGALTPENSMK (1)	690.825 (2+)
					LYINDYNLDSASYPK (1)	888.4254 (2+)
gi|134076463	161114	endo-β-1,4-glucanase B (EglB)	GH5	36701.2	VQFmmER (1)	486.7161 (2+)	6	3	Yes
					ITDATQWLK (1)	538.291 (2+)
					VGFIGEYAGGSNDVcR (4)	850.8865 (2+)
gi|350638658	156279	mannosyl-oligosaccharide alpha-1,2-mannosidase 1B	GH47	55959.2	VTGQETYR (1)	477.2353 (2+)	3	3	Yes
					LSDLTGDTTYADLSQK (1)	864.4179 (2+)
					TDSGFSGLTDVNAANGGSR (1)	913.4154 (2+)
gi|145233623	157571	arabinan endo-1,5-alpha-L-arabinosidase C (abnC)	GH43	34047.4	RVSDGTYFR (1)	550.7757 (2+)	3	3	Yes
					TGTGNFVDK (1)	938.4556 (1+)
					SKTGTGNFVDK (1)	577.2983 (2+)
gi|134054685	155210	alpha,alpha trehalase	GH65	116170	GSYAITYR (1)	465.7358 (2+)	3	2	Yes
					AAcLAGLADGYVK (2)	654.8334 (2+)
gi|118137939	162483	feruloyl esterase A (faeA)	CE1	30549.7	ASTQGISEDLYNR (3)	727.3524 (2+)	3	1	Yes
gi|134077738	162354	invertase (SucA;Suc1)	GH32	63635.6	TTDGIDSSAEAGK (1)	626.2863 (2+)	2	2	No
					AALLSGTSFTESDR (1)	727.8607 (2+)
gi|134057680	158118	endo-β-1,6-galactanase	GH5	47191	SDFDFADK (1)	472.7017 (2+)	2	2	Yes
					KSDFDFADK (1)	536.7522 (2+)
gi|134058095	158521	glucan endo-1,3-beta-glucosidase eglC	GH17	46806.5	TAISQYGEELGK (1)	1295.6432 (1+)	2	2	Yes
					NLVGTSGFTSAR (1)	605.3128 (2+)
gi|134083826	168244	bifunctional xylosidase-arabinosidase	GH3	88034.3	SYSTFEYSDIK (1)	670.3032 (2+)	2	2	Yes
					AAVGDAATVNYAQGcER (1)	876.8993 (2+)
gi|134075158	159852	β-mannanase (manA)	GH5	41248.3	STINTGADGLQR (1)	616.814 (2+)	2	2	Yes
					LDYVVSSAEQHDIK (1)	802.3969 (2+)
gi|134077929	162537	1,3-beta-glucanosyltransferase	GH72	56757.4	SFSNVPVMYGPK (2)	663.3299 (2+)	2	1	Yes
gi|134056543	157015	endopolygalacturonase B (PgaB)	GH28	37819.6	SDNTVNDVTISNSK (2)	747.3568 (2+)	2	1	Yes
gi|134079283	163842	Beta-glucosidase 2	GH3	29606.3	GVELGEEAR (2)	480.2418 (2+)	2	1	Yes
gi|134080021	164557	cellulose 1,4-beta-cellobiosidase	GH6, CBM1	48125.9	VPSFVWLDTAAK (2)	667.3587 (2+)	2	1	Yes
gi|134055695	156195	endo-beta-1,4-glucanase A (eglA)	GH5	43444.6	IADATTWLK (2)	509.7803 (2+)	2	1	Yes
gi|134081727	166207	glycosyl hydrolase	GH92	75238.1	SGADEASVGYYK (1)	623.783 (2+)	1	1	No
gi|134056757	157223	class V endochitinase (chiB)	GH18	45350.9	ETLDATAGASR (1)	546.2678 (2+)	1	1	No
gi|134054835	155359	glucan endo-1,3-beta-D-glucosidase	GH81	104876	TIGDASmEAR (1)	533.743 (2+)	1	1	Yes
gi|134078829	163407	beta-glucanase	GH16	37146.3	VLTPDTADTNQYPQTPmVVK (1)	1117.549 (2+)	1	1	Yes
gi|134054984	155502	beta-glucanase	GH16	46340.2	GSIPDDIDSGNPDPDSWGSPVAR (1)	1177.5271 (2+)	1	1	Yes
gi|134058120	158544	Endo-beta-1,4-glucanase	GH12	27037.8	DPIGTIcTK (1)	1004.5066 (1+)	1	1	Yes
gi|134076801	161440	exocellobiohydrolase	GH6	42142.8	DcSALASNGEYSISDGGVEK (1)	1029.9475 (2+)	1	1	Yes
gi|134076986	161620	1,3-beta-glucanosyltransferase (bgt1/bgtA)	GH17	32091.6	SAVcPMLQK (1)	517.261 (2+)	1	1	Yes
gi|134080293	164821	acetyl xylan esterase (axeA;aceA)	CE1	32624.9	DmEWFGFA (1)	1018.3926 (1+)	1	1	Yes
gi|134081569	166052	endoglucanase 4	GH61	36071.6	cDGScETVDK (1)	585.7228 (2+)	1	1	Yes
gi|134082518	166976	endoglucanase IV	GH61	36374.4	VTGSGTGSPSLTYK (1)	677.8488 (2+)	1	1	Yes
gi|134084638	169030	arabinogalactan endo-1,4-beta-galactosidase A (galA)	GH53	38698.1	TSNYDNIAK (1)	513.2515 (2+)	1	1	Yes
gi|134078691	163273	beta-glucosidase M (bglM)	GH3	82115.9	HYIGNEQETNR (1)	680.8128 (2+)	1	1	Yes
gi|189484494	162554	α-L-arabinofuranosidase E	GH51	67520.8	YLEVGNEDNLNSGcGTYANR (1)	1123.4896 (2+)	1	1	No
gi|134054717	155242	avicelase III (eglC)	GH74	90969.3	TDIGGAYR (1)	852.4207 (1+)	1	1	Yes
gi|113496	159990	α-galactosidase A (Ag1A;AglA)	GH27	60149.5	LQAcDSTDSDGQK (1)	712.7995 (2+)	1	1	Yes
gi|134077711	162327	glycosyl hydrolase family 43 protein	GH43	47613.4	YATVTVNGK (1)	952.508 (1+)	1	1	Yes
gi|134074948	159651	endo-xylogalacturonan hydrolase A (XghA)	GH28	42123.5	SEVLcANTPSDLGVTcTSGASG (1)	1091.9833 (2+)	1	1	Yes
gi|134082905	167353	glycosyl hydrolase	GH95	54845.4	NAIADYSALAQR (1)	646.8306 (2+)	1	1	Yes
gi|134076816	161454	xylan beta-xylosidase	GH43	71093	FTGSLVGAYATK (1)	607.8219 (2+)	1	1	Yes
gi|134078078	162684	N-Acetyl-beta-glucosaminidase (nag1)	GH20	67741.3	EVYSHADmR (1)	562.2432 (2+)	1	1	Yes
gi|134081886	166362	alpha-glucuronidase A (aguA)	GH67	93733.2	DGTVVEDmAPVEQYAR (1)	898.4085 (2+)	1	1	Yes

## Sheet: A.niger_C6h
Best Match Accession (NCBI)	Protein JGI ID CBS 513.88	Predicted Protein	CAZy Family	Protein molecular weight (Da)	Peptide sequence (amount)	m/z (charge)	Total number of peptides	Number of different unique peptides	Signal P
gi|1168267	166753	α-L-arabinofuranosidase B (AbfB;ExoB)	GH54	52523.1	SWSYPTR(2)	448.7191 (2+)	328	14	Yes
					VTTPGYTTR(5)	498.2609 (2+)
					GGADKWAIR (1)	325.1775 (3+)
					GGADKWAIR (1)	487.263 (2+)
					AYGVFmSPGTGYR (1)	711.3285 (2+)
					AYGVFMSPGTGYR (1)	1405.6518 (1+)
					AYGVFMSPGTGYR(8)	703.3313 (2+)
					ALYSSFSGALYQLQR(10)	568.6304 (3+)
					ALYSSFSGALYQLQR(45)	852.4408 (2+)
					HYNFELLLNANDGTK(20)	583.6241 (3+)
					HYNFELLLNANDGTK(34)	874.9333 (2+)
					TSFNNDVSFEIETAFAS(42)	939.9233 (2+)
					TSFNNDVSFEIETAFAS (1)	626.9496 (3+)
					HYENVLYAASNGGVQTFDSK(16)	734.0118 (3+)
					HYENVLYAASNGGVQTFDSK(18)	1100.5176 (2+)
					YVSGSLVSGPSFTSGEVVSLR(21)	710.0344 (3+)
					YVSGSLVSGPSFTSGEVVSLR(50)	1064.5513 (2+)
					YIAHTDTTVNTQVVDDDSSTTLK(8)	842.0725 (3+)
					YIAHTDTTVNTQVVDDDSSTTLK(3)	1262.6034 (2+)
					QFHEDATFcPQAPLNGEGTSLR(2)	825.7148 (3+)
					QFHEDATFcPQAPLNGEGTSLR(4)	1238.0677 (2+)
					GGNAASGSLSTYYSGARPDYSGYNPMSK (1)	715.3216(+4)
					GGNAASGSLSTYYSGARPDYSGYNPmSK(10)	958.758 (3+)
					GGNAASGSLSTYYSGARPDYSGYNPMSK(12)	953.4264 (3+)
					GGNAASGSLSTYYSGARPDYSGYNPMSK(5)	1429.6363(+4)
					EEASWTVVTGLANSQcFSFESVDTPGSYIR(2)	1113.1776 (2+)
					EGAIILGIGGDNSNGAQGTFYEGVMTSGYPSDDVENSVQENIVAAK(2)	1169.2907(+4)
					EGAIILGIGGDNSNGAQGTFYEGVMTSGYPSDDVENSVQENIVAAK(3)	1558.7203 (3+)
gi|1065987	155137	xylanase 2 / B (XynB;XlnB;XinII;Xyl11)	GH11	24057.1	VGGTVTTSNHFNAWAK (8)	563.949 (3+)	103	4	Yes
					VGGTVTTSNHFNAWAK (11)	845.4221 (2+)
					GTVTSDGSVYDIYTATR (33)	903.4334 (2+)
					GTVTSDGSVYDIYTATR (2)	602.6217 (3+)
					TNAASIQGTATFTQYWSVR (36)	1051.5205 (2+)
					TNAASIQGTATFTQYWSVR (5)	701.3464 (3+)
					LGMNLGTHNYQIVATEGYQSSGSSSITVQ (6)	1014.8188 (3+)
					LGmNLGTHNYQIVATEGYQSSGSSSITVQ (1)	1020.1513 (3+)
					LGMNLGTHNYQIVATEGYQSSGSSSITVQ (1)	1521.7225 (2+)
gi|134081578	166061	endo-β-1,4-glucanase (EglA)	GH12	25873	YGNIQPIGK(3)	495.275 (2+)	62	8	Yes
					YGNIQPIGK (1)	989.5372 (1+)
					QIATATVGGK(3)	473.2716 (2+)
					QIATATVGGK (1)	945.5439 (1+)
					SYSNSGVTFNK (1)	602.2826 (2+)
					SYSNSGVTFNK(2)	1203.5603 (1+)
					SYSNSGVTFNKK (1)	1331.6548 (1+)
					SYSNSGVTFNKK(4)	666.332 (2+)
					LVSDVSSIPTSVEWK (1)	823.9317 (2+)
					LVSDVSSIPTSVEWK (1)	549.6247 (3+)
					KLVSDVSSIPTSVEWK (1)	887.9823 (2+)
					SWEVWYGSTTQAGAEQR(6)	652.6361 (3+)
					SWEVWYGSTTQAGAEQR(31)	978.4496 (2+)
					LSSSGASWHTEWTWSGGEGTVK(2)	1175.5361 (2+)
					LSSSGASWHTEWTWSGGEGTVK(3)	784.0287 (3+)
gi|134058095	158521	glucan endo-1,3-beta-glucosidase eglC	GH17	46806.5	FSDESSK(4)	799.3458 (1+)	51	9	Yes
					FSDESSK(2)	400.1766 (2+)
					TLFEESVAK(4)	512.2698 (2+)
					FQADFEAEFK (1)	616.2838 (2+)
					TAISQYGEELGK (1)	1295.6396 (1+)
					TAISQYGEELGK(5)	648.3281 (2+)
					NLVGTSGFTSAR (1)	605.3115 (2+)
					LVVGISVGSEDLYR(15)	753.9116 (2+)
					NSVEGAEADAGVGVNPDELVEYIK(9)	1238.0958 (2+)
					NSVEGAEADAGVGVNPDELVEYIK (1)	825.7326 (3+)
					EVWITETGWPVSGDSQGDAVASIANAK (1)	1394.6719 (2+)
					AVAGDKEVWITETGWPVSGDSQGDAVASIANAK (1)	833.1615(4+)
					AVAGDKEVWITETGWPVSGDSQGDAVASIANAK(6)	1110.545 (3+)
gi|2302707	158109	α-L-arabinofuranosidase (AxhA)	GH62	35836.6	SGWTALK (2)	381.7091 (2+)	42	8	No
					DFTDVVSDGK (1)	1082.494 (1+)
					DFTDVVSDGK (2)	541.7515 (2+)
					YLmIVEAIGSTGHR (1)	781.901 (2+)
					YLMIVEAIGSTGHR (1)	773.9059 (2+)
					YLmIVEAIGSTGHR (3)	521.6038 (3+)
					YLMIVEAIGSTGHR (6)	516.2737 (3+)
					SGWTALKDFTDVVSDGK (2)	913.456 (2+)
					SGWTALKDFTDVVSDGK (1)	609.3018 (3+)
					SGWTALKDFTDVVSNGK (1)	912.9594 (2+)
					ANSGATWTDDISHGDLVR (3)	957.9502 (2+)
					ANSGATWTDDISHGDLVR (3)	638.9682 (3+)
					TSQDPTNVNGWSSEQALFTGK (2)	1134.0261 (2+)
					SFTASSLGGEWTAQAASEDQPFAGK (6)	1272.0865 (2+)
					SFTASSLGGEWTAQAASEDQPFAGK (5)	848.3948 (3+)
					ISGSSTGAIDQTVIGDDTNMYLFFAGDNGK (1)	1547.7126 (2+)
					ISGSSTGAIDQTVIGDDTNMYLFFAGDNGK (1)	1032.143 (3+)
gi|134058219	158641	glucoamylase (GlaA)	GH15	68309.3	TLVDLFR (1)	432.252 (2+)	35	15	Yes
					DSGLVLK (1)	366.217 (2+)
					SDGEQLSAR (3)	481.7303 (2+)
					QGSLEVTDVSLDFFK (1)	842.9272 (2+)
					ATLDSWLSNEATVAR (7)	817.4129 (2+)
					IESDDSVEWESDPNR (3)	889.3772 (2+)
					DLTWSYAALLTANNR (2)	854.9357 (2+)
					FNVDETAYTGSWGRPQR (1)	661.9803 (3+)
					SIYTLNDGLSDSEAVAVGR (2)	983.9882 (2+)
					YTSSDPLWYVTVTLPAGESFEYK (1)	885.0954 (3+)
					YTSSDPLWYVTVTLPAGESFEYK (1)	1327.1388 (2+)
					ALYSDAATGTYSSSSSTYSSIVDAVK (5)	1316.1164 (2+)
					ATAMIGFGQWLLDNGYTSTATDIVWPLVR (1)	1066.2059 (3+)
					SGKDANTLLGSIHTFDPEAAcDDSTFQPcSPR (1)	1165.5229 (3+)
					NGDTSLLSTIENYISAQAIVQGISNPSGDLSSGAGLGEPK (3)	1320.9904 (3+)
					TAILNNIGADGAWVSGADSGIVVASPSTDNPDYFYTWTR (2)	1367.987 (3+)
gi|134055635	156136	glycosidase crf1	GH16	39886.7	YPQTPMR (1)	446.7192 (2+)	27	7	Yes
					GDTSSYDR(11)	450.6887 (2+)
					TLAYSDAQSGTR(4)	635.307 (2+)
					GEAPTIETDFYFFFGK(4)	934.9408 (2+)
					SVSITNYNPGSSYTYSDK(4)	991.95 (2+)
					TLAYSDAQSGTRYPQTPmR(2)	720.3419 (3+)
					AASGTGIcSSVVLESDDLDEIDWEALGGDTTQIETNYFGK (1)	1421.977 (3+)
gi|134055694	156194	cellobiohydrolase B (CbhB)	GH7	56204.2	LNFVTQGSSK(3)	540.7867 (2+)	24	10	Yes
					TLFGDENVFDK (1)	642.8066 (2+)
					TLFGDENVFDK (1)	1284.609 (1+)
					YGTGYcDSQcPR (1)	732.2852 (2+)
					LYLMSDDSNYELFK(2)	869.4055 (2+)
					HGGLEGmGEAmAK(2)	660.2891 (2+)
					HGGLEGMGEAmAK (2)	652.2924 (2+)
					HGGLEGMGEAMAK (1)	644.2924 (2+)
					YSGTcDPDGcDYNPYR (1)	647.2434 (3+)
					YSGTcDPDGcDYNPYR (1)	970.3596 (2+)
					TLFGDENVFDKHGGLEGMGEAmAK (1)	857.0602 (3+)
					TLFGDENVFDKHGGLEGMGEAMAK (1)	851.7285 (3+)
					GTcSTDSGVPATVEAESPNAYVTYSNIK (1)	1459.6673 (2+)
					LGNTDFYGPGLTVDTNSPFTVVTQFITDDGTSSGTLTEIK (1)	1403.6828 (3+)
					LGNTDFYGPGLTVDTNSPFTVVTQFITDDGTSSGTLTEIKR(3)	1455.7155 (3+)
					LGNTDFYGPGLTVDTNSPFTVVTQFITDDGTSSGTLTEIKR (2)	1092.0392 (4+)
gi|1168266	155097	α-L-arabinofuranosidase A (AbfA;ExoA)	GH51	67834.4	SVPYFIGEYSR(2)	659.3284 (2+)	20	9	Yes
					GDYSGDITVR(2)	541.7583 (2+)
					GSVAEAVFMIGFER (1)	504.9209 (3+)
					GSVAEAVFMIGFER (6)	756.8816 (2+)
					FPGGNNLEGNSAENR (2)	788.3589 (2+)
					SRENGLKPQLANVLDDMK (1)	1014.5286 (2+)
					ENGLKPQLANVLDDmKGSFLR (1)	787.7441 (2+)
					LANYGSETQDLTVSIPGTSTGK (1)	1120.0554 (2+)
					EVTSDSDFGPLYWVASSAGDSYYVK (1)	915.0801(+30
					EVTSDSDFGPLYWVASSAGDSYYVK(2)	1372.1193 (2+)
					LNIADDATGAVGLTNEGYWGIPVDGSEFHSSFWIK (1)	1256.2714 (2+)
gi|134077711	162327	glycosyl hydrolase family 43 protein	GH43	47613.4	SVMYmGDR (1)	487.7049 (2+)	19	9	Yes
					SVMYMGDR (1)	479.7073 (2+)
					YATVTVNGK (1)	476.7547 (2+)
					YENGDSTQR (3)	535.2294 (2+)
					SLQSSGDLGPDR (1)	616.2968 (2+)
					NISSDASTTTTIQVR (3)	797.4118 (2+)
					DIGLFKDDDGTAYLLSEDRPNGLR (2)	894.1079 (3+)
					DIGLFKDDDGTAYLLSEDRPNGLR (1)	670.8344 (4+)
					IIYNEDTSTYVMWMHIDDSSYAEAK (4)	994.7764 (3+)
					TGVATSSSVcGQYDYLGSFQPLGHQSR (1)	1451.6741 (2+)
					VIScSGcSGDESVGWIGGSDNGTLEMR (1)	1415.6011 (2+)
gi|350631797	159650	pectinesterease A	CE8	34623.2	EYETSISAAVDK (2)	656.8144 (2+)	18	6	Yes
					AASGVSLTEEVYLGR (2)	776.904 (2+)
					TTVLGETWGDWIDR (1)	824.9023 (2+)
					ETSSDSGWYAIDNcNIK (5)	653.9512 (3+)
					DNVVTITHTISSPDAGSLDK (4)	1035.5191 (2+)
					GWTTMADGATPLYYEYNNSGAGSDTSDREYETSISAAVDK (3)	1431.9584 (3+)
					GWTTmADGATPLYYEYNNSGAGSDTSDREYETSISAAVDK (1)	1437.2872 (3+)
gi|134080612	165128	exo-inulinase E (InuE;Inu1)	GH32	59150.4	HPLYSR (1)	386.7081 (2+)	15	13	Yes
					LSIFVDR (1)	425.2439 (2+)
					QQIFLDR (1)	460.2518 (2+)
					ASTFAIALR (1)	475.2758 (2+)
					GQYHFSPQK (1)	546.2637 (2+)
					VDLSFSATSK (1)	527.7786 (2+)
					LAIYTSDNLK (1)	569.3091 (2+)
					LPLDGGSSTK (1)	487.7597 (2+)
					WVVVTSIAELHK (1)	691.3965 (2+)
					LVSTGGATEDVR (1)	602.8099 (2+)
					LAIYTSDNLKDWK(2)	783.9101 (2+)
					DPFVFWHDESQK (1)	512.2363 (3+)
					TTLVQQPQEAWSSISSK(2)	945.4824 (2+)
gi|134055773	156270	exo-beta-1,3-glucanase (BxgA;ExgO)	GH55	98797.1	TPSQTTTANEK(5)	589.291 (2+)	11	4	Yes
					GDGSTDDTDAINK(3)	654.7785 (2+)
					IGGSAGTELQSDTcAK(2)	797.8718 (2+)
					DYGAKGDGSTDDTDAINK (1)	921.8995 (2+)
gi|134076503	161153	cellobiohydrolase A (CbhA)	GH7	48246.5	FVTGSNVGSR(2)	512.2628 (2+)	10	5	Yes
					YGTGYcDSQcPR (1)	732.2852 (2+)
					YGGTcDPDGcDFNPYR (1)	947.3595 (2+)
					MTVVTQFITDGSGSLSEIKR(2)	723.7108 (3+)
					MTVVTQFITDGSGSLSEIKR (1)	1085.0612 (2+)
					GTcDSESGVPATVEGAHPDSSVTFSNIK (1)	1425.15 (2+)
					GTcDSESGVPATVEGAHPDSSVTFSNIK(2)	950.4337 (2+)
gi|134057627	158067	Beta-glucocerebrosidase	GH30	51862.9	LSIDDTSSGHK (2)	580.2826 (2+)	9	6	Yes
					GTAMAEmLATmK (1)	643.7932 (2+)
					VLGSPWSAPGWMK (1)	708.3591 (2+)
					ATDASAYcSDSSGTYK (1)	842.3408 (2+)
					DVDWTVLSQFYSANPGVK(2)	1013.4978 (2+)
					LSSITAPVQGSGSPGSASTWK(2)	1009.5113 (2+)
gi|110291942	163584	acid α-amylase (aamA)	GH13	55239.6	SLSDALHAR (1)	485.2572 (2+)	8	8	Yes
					FASYTSDYSQAK(1)	6843071 (2+)
					KGTSGSQVITVLSNK(1)	5069529 (3+)
					IYDVNSNFGTADDLK(1)	8363929 (2+)
					VESDGTVTWESDPNR (1)	846.3745 (2+)
					IYDVNSNFGTADDLK (1)	836.3946 (2+)
					GSSGSSYTLTLSGSGYTSGTK (1)	999.4655 (2+)
					SVASDcSDPTLLGNFIENHDNPR(1)	8533890 (3+)
					LQcGVYKPTNVISASYGQSEADLPVSYTK(1)	1.059.1902 (3+)
gi|134076463	161114	endo-β-1,4-glucanase B (EglB)	GH5	36559.3	GMNFFR (1)	386.183 (2+)	8	4	Yes
					ITDATQWLK(3)	538.2971 (2+)
					VGFIGEYAGGSNDVcR (1)	567.5961 (2+)
					AVTDGGAHALIDPHNYGR (1)	621.9732 (3+)
					AVTDGGAHALIDPHNYGR(2)	932.4537 (2+)
gi|134054860	155384	xyloglucan-specific endo-beta-1,4-glucanase A	GH12	25483.2	SYANAALQFTGTQLSSISSIPSTWK(6)	886.7844 (3+)	8	2	Yes
					SYANAALQFTGTQLSSISSIPSTWK(2)	1329.6712 (2+)
gi|1094888	162583	endo-1,5-alpha-L-arabinase	GH43	34455.1	ESDGTYFLFSTGNK(6)	783.3592 (2+)	7	2	Yes
					RESDGTYFLFSTGNK (1)	861.4073 (2+)
gi|121937665	158660	exopolygalacturonase (PgxB)	GH28	48384.1	SITFWR (1)	405.2175(2+)	6	5	Yes
					QGETYVIGK (1)	497.7617 (2+)
					AWAGQDVGYGR (1)	590.2778 (2+)
					LKAWAGQDVGYGR (1)	710.869 (2+)
					NALDDVSSDFLWGLK(2)	840.4183 (2+)
gi|134078070	162676	rhamnogalacturonan acetyl esterase (RgaeA)	CE12	27730.5	LSLADELVTDDLELDEYEcLDE (1)	1300.0758 (2+)	6	3	Yes
					LSLADELVTDDLELDEYEcLDE(2)	867.0527 (3+)
					IGATVIISSQTPDNPWETGTFVDDPPR(2)	1457.2154 (2+)
					FDDIASTLEAGDYVIIEFGHNDGGTLSSTSDNGR (1)	1191.8738 (3+)
gi|125992044	165335	Feruloyl esterase (faeB) (EC=3.1.1.73)	CE1	55545.9	ATDPFQSR (2)	461.2233 (2+)	5	4	Yes
					APQVNLLR (1)	455.7755 (2+)
					SVHEGTVVGK (1)	506.777 (2+)
					ALSDFYGPDGTVYYPR (1)	910.927 (2+)
gi|134077929	162537	1,3-beta-glucanosyltransferase	GH72	56757.4	SFSNVPVMYGPK(2)	663.3303 (2+)	5	3	Yes
					DLPYLQELNTNVVR (1)	837.4444 (2+)
					SIGVGYSAADVSEIR(2)	762.3893 (2+)
gi|145233623	157571	arabinan endo-1,5-alpha-L-arabinosidase C (abnC)	GH43	34047.4	VSDGTYFR (1)	472.726(2+)	5	3	Yes
					RVSDGTYFR (1)	550.7758 (2+)
					AQGYTTSLPAQGDEYR(3)	878.9078 (2+)
gi|134074948	159651	endo-xylogalacturonan hydrolase A (XghA)	GH28	42123.5	NPPNVFNSVK (1)	558.2942 (2+)	5	3	Yes
					FASDTDYWSGR(2)	652.7803 (2+)
					SEVLcANTPSDLGVTcTSGASG (1)	1091.9781 (2+)
					SEVLcANTPSDLGVTcTSGASG (1)	728.3222 (3+)
gi|134058195	158617	Pectin methylesterase A (pmeA)	CE8	35649.1	mTAPSGAIVVAK (2)	580.8194 (2+)	5	3	Yes
					SSESDDSYYVIHK (1)	510.5612 (3+)
					SSESDDSYYVIHK (2)	765.339 (2+)
gi|350636358	166974	endo-1,4-beta-xylanase B	GH11	25788	TTGTVDVSAHFQGWK(2)	817.4056 (2+)	5	2	Yes
					NVPEIYGVTNFDQYWSVR(3)	1094.0291 (2+)
gi|134056543	157015	endopolygalacturonase B (PgaB)	GH28	37819.6	VLNSQNGVR (1)	493.7694 (2+)	4	4	Yes
					GPLISmSGTDITVK (1)	717.8776 (2+)
					SDNTVNDVTISNSK (1)	747.3549 (2+)
					TGTVENVKFEDITLSDISK (1)	699.3618 (3+)
gi|134081740	166220	Pectin lyase A (PelA)	PL1	39783.3	GNYIYHTSGR (1)	584.2792 (2+)	4	3	Yes
					SLIGEGSSGAIK(2)	559.8038 (2+)
					IVSGAENIIIQNIAVTDINPK (1)	741.4164 (3+)
gi|134074912	159617	esterase	CE12	30101.9	NTDTSYIDLNK (2)	642.3062 (2+)	4	3	Yes
					SGGDWATVLSK (1)	560.7836 (2+)
					NAGGTPILVTPLSR (1)	698.3999 (2+)
gi|350635101	157769	Pectinesterase	CE8	43147.1	AALTDPAR (1)	407.7238 (2+)	4	3	Yes
					VFLFEDGR(2)	491.7522 (2+)
					ScGGGITAWK (1)	518.7455 (2+)
gi|317036259	167967	endoglucanase B (EglB)	GH5	54802.7	FDGSIITSTSDFK (2)	709.3449 (2+)	4	3	Yes
					LTPDGLTSSFASTYLSDLK (1)	1008.511 (2+)
					STVEFVTNSGAYAVLDPHNYGR (1)	799.7228 (3+)
gi|134076462	161113	Acetylesterase	CE16	35,09.5	LESLVEEVYK (1)	604.8279 (2+)	3	2	No
					YHLLQAEDMKPK (1)	491.5879 (3+)
					YHLLQAEDmKPK (1)	744.8781 (2+)
gi|134081723	166203	rhamnogalacturonase B (rhgB)	GH28	57932.7	GTEAYGAER (1)	477.2212 (2+)	2	2	Yes
					GTEAYGAERGPVK (1)	667.8373 (2+)
gi|134078185	162788	endo-polygalacturonase D (PgaD)	GH28	50782.4	SNADTTGEVYNVK (1)	699.3298 (2+)	2	2	Yes
					IKSNADTTGEVYNVK (1)	819.9178 (2+)
gi|134084638	169030	arabinogalactan endo-1,4-beta-galactosidase A (galA)	GH53	38698.1	LLHSGAWGVK (1)	356.5358 (3+)	2	2	Yes
					GADISSLLIEEDAGISYK (1)	940.9781 (2+)
gi|134057680	158118	endo-β-1,6-galactanase	GH5	47191	SDFDFADK (1)	472.7017 (2+)	2	2	Yes
					IKDLGMNVIR (1)	579.8355 (2+)
gi|134080021	164557	cellulose 1,4-beta-cellobiosidase	GH6	48125.9	VPSFVWLDTAAK (2)	667.3606 (2+)	2	1	Yes
gi|134056302	156782	Putative pectin acetylesterase	CE16	36185.4	GGFEWDSTK(2)	513.7291 (2+)	2	1	No
gi|134080293	164821	acetyl xylan esterase axeA-Aspergillus niger	CE1	32624.9	mQIYHGSVDTTLYPQNYYETcK (1)	1364.1004 (2+)	1	1	Yes
gi|134078829	163407	Beta-glucanase	GH16	37140.3	VLTPDTADTNQYPQTPMVVK (1)	1109.5561 (2+)	1	1	Yes
gi|134077154	161785	Similarity to hypothetical endoglucanase IV - Trichoderma reesei	GH61	41165.3	VTGSGSSTYSGTK (1)	616.292 (2+)	1	1	Yes
gi|134077738	162354	invertase (SucA;Suc1)	GH32	63635.6	TTDGIDSSAEAGK (1)	626.2866 (2+)	1	1	No
gi|118137939	162483	Feruloyl esterase A (faeA)	CE1	30549.7	LYTFGEPR (1)	491.7517 (2+)	1	1	Yes
gi|126046487	168801	β-glucosidase	GH3	93272.8	NDGALPLTGK (1)	493.2662 (2+)	1	1	Yes
gi|134077368	161995	1,3-beta-glucanosyltransferase	GH72	52077.7	VADWIK (1)	366.2066 (2+)	1	1	Yes
gi|134076801	161440	exocellobiohydrolase	GH6	42142.8	DTGFGAQPTTDTGDELADAFVWVKPGGESDGTSDTSSSR (1)	1321.2526 (3+)	1	1	Yes
gi|134076313	160973	GPI-anchored glucanosyltransferase	GH16	45609.7	LDDGNLLLTMPK (1)	665.3571 (2+)	1	1	Yes
gi|134055533	156034	β-xylosidase (XlnD;XylA;Asp n 14)	GH3	87213.1	SHLIcDETATPYDR (1)	839.3788 (2+)	1	1	Yes
gi|121937666	165048	Exopolygalacturonase X (pgaX)	GH28	47295.2	SHGDGSDDSDYILSALHQcNHGGK (1)	643.2778(4+)	1	1	Yes

## Sheet: A.niger_C12h
Best Match Accession (NCBI)	Protein JGI ID CBS 513.88	Predicted Protein	CAZy Family	Protein molecular weight (Da)	Peptide sequence (amount)	m/z (charge)	Total number of peptides	Number of different unique peptides	Signal P
gi|1168267	166753	α-L-arabinofuranosidase B (AbfB;ExoB)	GH54	52523.1	SWSYPTR (1)	448.7205 (2+)	281	14	Yes
					VTTPGYTTR (1)	498.259 (2+)
					GGADKWAIR (3)	325.1779 (3+)
					GGADKWAIR (1)	487.2629 (2+)
					AYGVFMSPGTGYR (2)	703.3316 (2+)
					AYGVFmSPGTGYR (4)	711.3299 (2+)
					AYGVFMSPGTGYR (1)	1405.654 (1+)
					ALYSSFSGALYQLQR (7)	568.629 (3+)
					ALYSSFSGALYQLQR (28)	852.4425 (2+)
					HYNFELLLNANDGTK (16)	583.6258 (3+)
					HYNFELLLNANDGTK (39)	874.9342 (2+)
					TSFNNDVSFEIETAFAS (1)	626.95 (3+)
					TSFNNDVSFEIETAFAS (20)	939.9257 (2+)
					YVSGSLVSGPSFTSGEVVSLR (40)	1064.5482 (2+)
					YVSGSLVSGPSFTSGEVVSLR (22)	710.0359 (3+)
					HYENVLYAASNGGVQTFDSK (17)	734.0152 (3+)
					HYENVLYAASNGGVQTFDSK (21)	1100.518 (2+)
					QFHEDATFcPQAPLNGEGTSLR (2)	825.7152 (3+)
					QFHEDATFcPQAPLNGEGTSLR (3)	1238.0679 (2+)
					YIAHTDTTVNTQVVDDDSSTTLK (6)	842.0723 (3+)
					YIAHTDTTVNTQVVDDDSSTTLK (6)	1262.6013 (2+)
					GGNAASGSLSTYYSGARPDYSGYNPmSK (11)	958.7585 (3+)
					GGNAASGSLSTYYSGARPDYSGYNPMSK (11)	953.4268 (3+)
					GGNAASGSLSTYYSGARPDYSGYNPMSK (1)	715.3215 (4+)
					GGNAASGSLSTYYSGARPDYSGYNPMSK (3)	1429.6356 (2+)
					GGNAASGSLSTYYSGARPDYSGYNPmSK (3)	1437.6337 (2+)
					EEASWTVVTGLANSQcFSFESVDTPGSYIR (3)	1113.1799 (3+)
					EGAIILGIGGDNSNGAQGTFYEGVMTSGYPSDDVENSVQENIVAAK (1)	1169.2944 (4+)
					EGAIILGIGGDNSNGAQGTFYEGVMTSGYPSDDVENSVQENIVAAK (7)	1558.7266 (3+)
gi|1065987	155137	xylanase 2 / B (XynB;XlnB;XinII;Xyl11)	GH11	24057.1	GTVTSDGSVYDIYTATR (11)	602.6233 (3+)	191	6	Yes
					GTVTSDGSVYDIYTATR (46)	903.4326 (2+)
					VGGTVTTSNHFNAWAK (15)	563.9491 (3+)
					VGGTVTTSNHFNAWAK (30)	845.4216 (2+)
					RVGGTVTTSNHFNAWAK (4)	615.982 (3+)
					YIVESYGDYNPGSGGTYK (1)	985.4421 (2+)
					TNAASIQGTATFTQYWSVR (21)	701.3488 (3+)
					TNAASIQGTATFTQYWSVR (39)	1051.5153 (2+)
					LGmNLGTHNYQIVATEGYQSSGSSSITVQ (2)	1020.1559 (3+)
					LGMNLGTHNYQIVATEGYQSSGSSSITVQ (19)	1014.8218 (3+)
					LGMNLGTHNYQIVATEGYQSSGSSSITVQ (3)	1521.7224 (2+)
gi|134055694	156194	cellobiohydrolase B (CbhB)	GH7	56204.2	LNFVTQGSSK (13)	540.7877 (2+)	146	11	Yes
					LNFVTQGSSK (2)	1080.5666 (1+)
					TLFGDENVFDK (2)	642.8076 (2+)
					TLFGDENVFDK (1)	1284.6069 (1+)
					YGTGYcDSQcPR (3)	732.2847 (2+)
					YGTGYcDSQcPR (2)	1463.5566 (1+)
					LYLMSDDSNYELFK (34)	869.4081 (2+)
					LYLmSDDSNYELFK (2)	877.4042 (2+)
					HGGLEGMGEAMAK (1)	429.865 (3+)
					HGGLEGMGEAmAK (4)	435.1967 (3+)
					HGGLEGmGEAmAK (2)	440.5281 (3+)
					HGGLEGMGEAMAK (13)	644.3005 (2+)
					HGGLEGMGEAmAK (10)	652.2931 (2+)
					HGGLEGmGEAmAK (8)	660.2889 (2+)
					HGGLEGMGEAMAK (2)	1287.5787 (1+)
					HGGLEGmGEAMAK (2)	1303.5726 (1+)
					LNFVTQGSSKNIGSR (1)	804.4217 (2+)
					YSGTcDPDGcDYNPYR (4)	970.3605 (2+)
					TLFGDENVFDKHGGLEGMGEAMAK (1)	851.7271 (3+)
					TLFGDENVFDKHGGLEGMGEAMAK (1)	857.0602 (3+)
					TLFGDENVFDKHGGLEGMGEAMAK (1)	862.3913 (3+)
					TLFGDENVFDKHGGLEGMGEAMAK (2)	1277.0867 (2+)
					GTcSTDSGVPATVEAESPNAYVTYSNIK (2)	973.4491 (3+)
					GTcSTDSGVPATVEAESPNAYVTYSNIK (5)	1459.6679 (2+)
					LGNTDFYGPGLTVDTNSPFTVVTQFITDDGTSSGTLTEIK (8)	1403.685 (3+)
					LGNTDFYGPGLTVDTNSPFTVVTQFITDDGTSSGTLTEIKR (4)	1092.0369 (4+)
					LGNTDFYGPGLTVDTNSPFTVVTQFITDDGTSSGTLTEIKR (16)	1455.7163 (3+)
gi|134081578	166061	endo-β-1,4-glucanase (EglA)	GH12	25873	YGNIQPIGK (2)	989.5377 (1+)	133	8	Yes
					YGNIQPIGK (5)	495.2762 (2+)
					QIATATVGGK (1)	473.2694 (2+)
					QIATATVGGK (2)	945.5341 (1+)
					SYSNSGVTFNK (4)	602.2842 (2+)
					SYSNSGVTFNK (2)	1203.5583 (1+)
					SYSNSGVTFNKK (1)	444.5559 (3+)
					SYSNSGVTFNKK (5)	666.3331 (2+)
					SYSNSGVTFNKK (1)	1331.6527 (1+)
					LVSDVSSIPTSVEWK (2)	549.6272 (3+)
					LVSDVSSIPTSVEWK (24)	823.935 (2+)
					KLVSDVSSIPTSVEWK (1)	887.9821 (2+)
					SWEVWYGSTTQAGAEQR (15)	652.6332 (3+)
					SWEVWYGSTTQAGAEQR (34)	978.448 (2+)
					LSSSGASWHTEWTWSGGEGTVK (22)	784.0291 (3+)
					LSSSGASWHTEWTWSGGEGTVK (12)	1175.5372 (2+)
gi|2302707	158109	α-L-arabinofuranosidase (AxhA)	GH62	35836.6	SGWTALK (1)	381.7099 (2+)	95	10	No
					DFTDVVSDGK (3)	541.7522 (2+)
					YLmIVEAIGSTGHR (5)	521.6036 (3+)
					YLMIVEAIGSTGHR (8)	516.2737 (3+)
					YLMIVEAIGSTGHR (15)	773.9071 (2+)
					YLmIVEAIGSTGHR (1)	781.9047 (2+)
					SGWTALKDFTDVVSDGK (1)	609.3018 (3+)
					SGWTALKDFTDVVSDGK (2)	913.4562 (2+)
					cALPSTYSWTSTDALATPK (3)	1035.4962 (2+)
					ANSGATWTDDISHGDLVR (12)	638.9706 (3+)
					ANSGATWTDDISHGDLVR (4)	957.9486 (2+)
					TSQDPTNVNGWSSEQALFTGK (3)	756.3544 (3+)
					TSQDPTNVNGWSSEQALFTGK (4)	1134.0253 (2+)
					SFTASSLGGEWTAQAASEDQPFAGK (15)	848.3942 (3+)
					SFTASSLGGEWTAQAASEDQPFAGK (10)	1272.0858 (2+)
					ISGSSTGAIDQTVIGDDTNMYLFFAGDNGK (4)	1032.1461 (3+)
					ISGSSTGAIDQTVIGDDTNMYLFFAGDNGK (3)	1547.7094 (2+)
					SSmSINDFPGSFGSQYEEILSGATNDLFEAVQVYTVDGGEGDSK (1)	1555.3623 (3+)
gi|134058219	158641	glucoamylase (GlaA)	GH15	68309.3	DSGLVLK (1)	366.2213 (2+)	92	15	Yes
					EVVDSFR (1)	426.2148 (2+)
					SDGEQLSAR (3)	481.7299 (2+)
					ALANHKEVVDSFR (1)	495.929 (3+)
					ATLDSWLSNEATVAR (18)	817.4133 (2+)
					DLTWSYAALLTANNR (4)	854.9353 (2+)
					QGSLEVTDVSLDFFK (9)	842.9279 (2+)
					IESDDSVEWESDPNR (3)	889.3796 (2+)
					FNVDETAYTGSWGRPQR (1)	661.9801 (3+)
					SIYTLNDGLSDSEAVAVGR (11)	983.9885 (2+)
					SIYTLNDGLSDSEAVAVGR (4)	656.3277 (3+)
					EYTVPQAcGTSTATVTDTWR (2)	1122.5127 (2+)
					YTSSDPLWYVTVTLPAGESFEYK (1)	885.0952 (3+)
					ALYSDAATGTYSSSSSTYSSIVDAVK (18)	1316.13 (2+)
					ALYSDAATGTYSSSSSTYSSIVDAVK (3)	877.7484 (3+)
					NGDTSLLSTIENYISAQAIVQGISNPSGDLSSGAGLGEPK (8)	1320.9931 (3+)
					TAILNNIGADGAWVSGADSGIVVASPSTDNPDYFYTWTR (3)	1367.984 (3+)
					TAILNNIGADGAWVSGADSGIVVASPSTDNPDYFYTWTR (1)	1026.2411 (4+)
gi|134076503	161153	cellobiohydrolase A (CbhA)	GH7	48246.5	TIDTGSK (1)	721.3726 (1+)	49	9	Yes
					FVTGSNVGSR (2)	512.2626 (2+)
					YGTGYcDSQcPR (3)	732.2847 (2+)
					YGTGYcDSQcPR (2)	1463.5566 (1+)
					YGGTcDPDGcDFNPYR (2)	947.361 (2+)
					MTVVTQFITDGSGSLSEIK (2)	1007.0136 (2+)
					MTVVTQFITDGSGSLSEIKR (6)	1085.0633 (2+)
					MTVVTQFITDGSGSLSEIKR (20)	723.7118 (3+)
					mTVVTQFITDGSGSLSEIKR (2)	729.0435 (3+)
					mTVVTQFITDGSGSLSEIKR (1)	1093.0601 (2+)
					GTcDSESGVPATVEGAHPDSSVTFSNIK (3)	950.4326 (3+)
					GTcDSESGVPATVEGAHPDSSVTFSNIK (3)	1425.1461 (2+)
					ISTALTPHPcDSSEQTMcEGNDcGGTYSDDR (1)	1154.4528 (3+)
					YYVQNGNVIANADSNISGVTGNSITTDFcTAQKK (1)	1217.5795 (3+)
gi|350631148	163584	Alpha-amylase A (amyA)	GH13	55239.6	TQSIYFLLTDR (3)	678.8629 (2+)	24	9	Yes
					FASYTSDYSQAK (3)	684.3066 (2+)
					KGTSGSQVITVLSNK (2)	506.9535 (3+)
					IYDVNSNFGTADDLK (2)	836.394 (2+)
					VESDGTVTWESDPNR (1)	846.376 (2+)
					EYTVPEcGSGETVVDTWR (1)	1042.9633 (2+)
					GSSGSSYTLTLSGSGYTSGTK (10)	999.4699 (2+)
					EATWLSGYDTSAELYTWIATTNAIR (1)	945.1222 (3+)
					LAISADSAYITYANDAFYTDSNTIAMR (1)	1479.7092 (2+)
					NVLSYIFLSDGIPIVYAGEEQHYSGGK (1)	1478.7327 (2+)
					VESDGTVTWESDPNREYTVPEcGSGETVVDTWR (1)	1253.221 (3+)
gi|134058095	158521	glucan endo-1,3-beta-glucosidase eglC	GH17	46806.5	FSDESSK (5)	799.3454 (1+)	24	8	Yes
					TAISQYGEELGK (3)	648.3313 (2+)
					TAISQYGEELGK (1)	1295.6425 (1+)
					NLVGTSGFTSAR (1)	605.3133 (2+)
					LVVGISVGSEDLYR (8)	753.9142 (2+)
					FSDESSKFQADFEAEFK (1)	671.3008 (3+)
					NSVEGAEADAGVGVNPDELVEYIK (1)	1238.0966 (2+)
					EVWITETGWPVSGDSQGDAVASIANAK (1)	930.1175 (3+)
					EVWITETGWPVSGDSQGDAVASIANAK (1)	1394.6722 (2+)
					AVAGDKEVWITETGWPVSGDSQGDAVASIANAK (2)	1110.5447 (3+)
gi|134055773	156270	exo-beta-1,3-glucanase (BxgA;ExgO)	GH55	98797.1	TPSQTTTANEK (5)	589.2871 (2+)	21	9	Yes
					GDGSTDDTDAINK (2)	654.783 (2+)
					IGGSAGTELQSDTcAK (3)	797.8742 (2+)
					SKPLYASYAASSFVSVK (1)	602.3228 (3+)
					NPIPmLQVGEAGESGSVEISDLVLETK (1)	943.4784 (3+)
					GVLLESEGPAWLYGTAAEHNQLYNYQVSNAK (1)	1141.5585 (3+)
					FSDQKNPIPMLQVGEAGESGSVEISDLVLETK (1)	1139.9079 (3+)
					NFVIDLTAMPASSGAGIHWQVGQATSLQNIR (1)	1094.8934 (3+)
					GPAPGAILVQWNLQAASQGSVGMWDVHAR (6)	1006.1766 (3+)
gi|134055635	156136	glycosidase crf1	GH16	39886.7	YPQTPMR (2)	454.717 (2+)	20	7	Yes
					YPQTPMR (1)	446.7189 (2+)
					GDTSSYDR (8)	450.6927 (2+)
					TLAYSDAQSGTR (2)	635.3062 (2+)
					TLAYSDAQSGTR (1)	1269.602 (1+)
					GEAPTIETDFYFFFGK (2)	934.943 (2+)
					SVSITNYNPGSSYTYSDK (2)	991.9504 (2+)
					TLAYSDAQSGTRYPQTPmR (1)	720.341 (3+)
					AASGTGIcSSVVLESDDLDEIDWEALGGDTTQIETNYFGK (1)	1421.9768 (3+)
gi|1168266	155097	α-L-arabinofuranosidase A (AbfA;ExoA)	GH51	67834.4	SVPYFIGEYSR (2)	659.33 (2+)	13	5	Yes
					GDYSGDITVR (1)	1082.5069 (1+)
					GSVAEAVFMIGFER (6)	756.8808 (2+)
					FPGGNNLEGNSAENR (3)	788.3591 (2+)
					EVTSDSDFGPLYWVASSAGDSYYVK (1)	915.0841 (3+)
gi|134080612	165128	exo-inulinase E (InuE;Inu1)	GH32	59150.4	LSIFVDR (2)	425.2442 (2+)	11	8	Yes
					ASTFAIALR (1)	475.2757 (2+)
					GQYHFSPQK (2)	546.2654 (2+)
					LVSTGGATEDVR (1)	602.8097 (2+)
					LAIYTSDNLKDWK (1)	783.91 (2+)
					TTLVQQPQEAWSSISSK (2)	945.4839 (2+)
					LVSEFGPYNAQGGVWEcPGLFK (1)	1228.0876 (2+)
					SSVEVFGGQGETSLTAQIFPSNDAVHAR (1)	968.8089 (3+)
gi|350631797	159650	pectinesterease A	CE8	34623.2	EYETSISAAVDK (1)	656.8142 (2+)	10	7	Yes
					VIYQNSVLSDIINPK (1)	851.9655 (2+)
					AASGVSLTEEVYLGR (1)	776.9014 (2+)
					TTVLGETWGDWIDR (1)	824.9008 (2+)
					ETSSDSGWYAIDNcNIK (2)	980.4206 (2+)
					DNVVTITHTISSPDAGSLDK (3)	1035.518 (2+)
					GWTTmADGATPLYYEYNNSGAGSDTSDREYETSISAAVDK (1)	1437.2893 (3+)
gi|134076463	161114	endo-β-1,4-glucanase B (EglB)	GH5	36559.3	VQFMMER (1)	470.7213 (2+)	9	4	Yes
					ITDATQWLK (3)	538.2946 (2+)
					VGFIGEYAGGSNDVcR (2)	850.8857 (2+)
					AVTDGGAHALIDPHNYGR (2)	621.9739 (3+)
					AVTDGGAHALIDPHNYGR (1)	932.4553 (2+)
gi|109729846	168801	β-glucosidase (Bgl1;Bgl)	GH3	93272.8	IGADSTVLLK (2)	508.8018 (2+)	8	6	Yes
					VNQFVNVQR (1)	552.2996 (2+)
					HYIAYEQEHFR (2)	746.8526 (2+)
					GQAMGQEFSDK (1)	599.2619 (2+)
					GIQDAGVVATAK (1)	565.3115 (2+)
					LGIPGMcAQDSPLGVR (1)	835.9224 (2+)
gi|145233623	157571	arabinan endo-1,5-alpha-L-arabinosidase C (abnC)	GH43	34047.4	VSDGTYFR (2)	472.7283 (2+)	8	3	Yes
					VSDGTYFR (2)	944.4443 (1+)
					TGTGNFVDK (1)	469.7285 (2+)
					AQGYTTSLPAQGDEYR (3)	878.9099 (2+)
gi|134080293	164821	Acetyl xylan esterase (axeA;aceA)	CE1	32624.9	DmEWFGFA (1)	1018.3979 (1+)	8	2	Yes
					MQIYHGSVDTTLYPQNYYETcK (1)	904.4056 (3+)
					mQIYHGSVDTTLYPQNYYETcK (2)	909.7386 (3+)
					MQIYHGSVDTTLYPQNYYETcK (3)	1356.1065 (2+)
					mQIYHGSVDTTLYPQNYYETcK (1)	1364.1011 (2+)
gi|134055533	156034	β-xylosidase (XlnD;XylA;Asp n 14)	GH3	87213.1	DDIEQGVIR (1)	522.7678 (2+)	6	6	Yes
					VPVEVGSFAR (1)	530.7915 (2+)
					NSNNVLPLTEK (1)	614.8291 (2+)
					TLIHQIASIISTQGR (1)	546.6479 (3+)
					YGLDVYAPNINTFR (1)	821.9154 (2+)
					LGLPAYQVWSEALHGLDR (1)	1013.029 (2+)
gi|134077711	162327	glycosyl hydrolase family 43 protein	GH43, CBM35	47613.4	SVMYMGDR (1)	479.7084 (2+)	6	4	Yes
					SVmYmGDR (1)	495.706 (2+)
					YATVTVNGK (1)	476.7562 (2+)
					DIGLFKDDDGTAYLLSEDRPNGLR (1)	670.8348 (4+)
					TGVATSSSVcGQYDYLGSFQPLGHQSR (2)	968.1202 (3+)
gi|134078070	162676	rhamnogalacturonan acetyl esterase (RgaeA)	CE12	27730.5	LSLADELVTDDLELDEYEcLDE (1)	867.054 (3+)	6	3	Yes
					LSLADELVTDDLELDEYEcLDE (3)	1300.0773 (2+)
					IGATVIISSQTPDNPWETGTFVDDPPR (1)	971.8125 (3+)
					KIGATVIISSQTPDNPWETGTFVDDPPR (1)	1014.508 (3+)
gi|134077929	162537	1,3-beta-glucanosyltransferase	GH72	56757.4	SFSNVPVmYGPK (1)	671.3276 (2+)	6	3	Yes
					DLPYLQELNTNVVR (2)	837.454 (2+)
					SIGVGYSAADVSEIR (3)	762.3906 (2+)
gi|134057627	158067	Beta-glucocerebrosidase	GH30	51862.9	LSIDDTSSGHK (2)	580.2803 (2+)	5	3	Yes
					ATDASAYcSDSSGTYK (2)	842.342 (2+)
					LSSITAPVQGSGSPGSASTWK (1)	1009.5098 (2+)
gi|134076801	161440	exocellobiohydrolase	GH6	42142.8	AYIDSIR (1)	419.2257 (2+)	3	3	Yes
					SYINAIAPELSSAGFDAHFITDTGR (1)	1327.1474 (2+)
					DTGFGAQPTTDTGDELADAFVWVKPGGESDGTSDTSSSR (1)	1321.2529 (3+)
gi|113496	159990	α-galactosidase A (Ag1A;AglA)	GH27	60149.5	YGHWHQVLSK (1)	627.8234 (2+)	3	3	Yes
					LQAcDSTDSDGQK (1)	712.8004 (2+)
					TDGcLTEGSVQmK (1)	721.323 (2+)
gi|350631594	156831	1,3-beta-glucanosyltransferase	GH72	57198.6	YGDLFDYIcAK (1)	682.812 (2+)	3	3	Yes
					DDPQWNTDLYSR (1)	755.3338 (2+)
					QQLSFVMNQYYEK (1)	839.3988 (2+)
gi|125992044	165335	Feruloyl esterase (faeB)	CE1	57208.5	SVHEGTVVGK (1)	506.7731 (2+)	3	3	Yes
					SHLWAEAWLPR (1)	683.3554 (2+)
					LLSYHGTQDPIISSTDSK (1)	654.6642 (3+)
gi|121937665	158660	exopolygalacturonase (PgxB)	GH28	48384.1	AWAGQDVGYGR (1)	590.2785 (2+)	3	3	Yes
					LKAWAGQDVGYGR (1)	710.8682 (2+)
					NALDDVSSDFLWGLK (1)	840.4179 (2+)
gi|134057669	158107	xylanase (XynA;Xyl10)	GH10	35487.1	LTGmVSHVK (1)	494.2665 (2+)	3	3	Yes
					YLGNIGDQYTLTK (1)	743.3895 (2+)
					KYLGNIGDQYTLTK (1)	807.4283 (2+)
gi|134076462	161113	Acetylesterase	CE16	35090.5	LESLVEEVYK (1)	604.822 (2+)	3	3	No
					FLFLNVPPTSR (1)	645.8624 (2+)
					YHLLQAEDMKPK (1)	491.5878 (3+)
gi|134058195	158617	Pectin methylesterase A (pmeA)	CE8	35649.1	MTAPSGAIVVAK (1)	572.8212 (2+)	3	3	Yes
					SSESDDSYYVIHK (1)	765.3392 (2+)
					VLEGPSSASITANGR (1)	729.8816 (2+)
gi|298351557	165965	alpha-galactosidase D (aglD)	GH27	71228.6	ATISATTSGSK (1)	512.2681 (2+)	3	3	Yes
					TFASWNVDSLK (1)	634.3179 (2+)
					SPLIIGAALKDELTAINDASLAVLK(1)	1268.7326(2+)
gi|134081740	166220	Pectin lyase A (PelA)	PL1	39783.3	GNYIYHTSGR (2)	584.2783 (2+)	3	2	Yes
					VGVSGSAEGFAEGVTGGGDATPVYPDTIDELVSYLGDDEAR (1)	1358.2949 (3+)
gi|134081723	166203	rhamnogalacturonase B (rhgB)	GH28	57932.7	GTEAYGAER (2)	477.2214 (2+)	3	2	Yes
					GTEAYGAERGPVK (1)	667.8347 (2+)
gi|134058120	158544	Endo-beta-1,4-glucanase	GH12	27037.8	DPIGTIcTK (1)	502.7557 (2+)	2	2	Yes
					GPNDWTVYSFVAR (1)	756.3665 (2+)
gi|134078691	163273	beta-glucosidase precursor	GH3	82115.9	HYIGNEQETNR (1)	680.8132 (2+)	2	2	Yes
					KGVNLLLGPVVGPLGR (1)	530.3334 (3+)
gi|134077154	161785	Similarity to hypothetical endoglucanase IV - Trichoderma reesei	GH61	41165.3	SAKPGAISADVK (1)	572.3196 (2+)	2	2	Yes
					VTGSGSSTYSGTK (1)	616.294 (2+)
gi|134055695	156195	endo-beta-1,4-glucanase A (eglA)	GH5	43444.6	VPFLMER (1)	446.2452 (2+)	2	2	Yes
					ATVQTITDLGAYAVVDPHNFGR (1)	782.401 (3+)
gi|134057680	158118	endo-β-1,6-galactanase	GH5	47191	YmAEHVK (1)	447.2122 (2+)	2	2	Yes
					DLGMNVIR (1)	459.2464 (2+)
gi|134074912	159617	esterase	CE12	30101.9	SGGDWATVLSK (1)	560.7842 (2+)	2	2	Yes
					NAGGTPILVTPLSR (1)	698.4026 (2+)
gi|317036259	167967	endoglucanase B (EglB)	GH5	54802.7	NVATEFADNDK (1)	612.2747 (2+)	2	2	Yes
					FDGSIITSTSDFK (1)	709.3455 (2+)
gi|129932	156180	endopolygalacturonase-1 / I (PgaI;PgaA;AnPGI)	GH28	38108.6	FMYIHDVEDSTFK (1)	544.5841 (3+)	2	1	Yes
					FMYIHDVEDSTFK (1)	816.3746 (2+)
gi|350635101	157769	Pectinesterase	CE8	43147.1	VFLFEDGR (2)	491.7528 (2+)	2	1	Yes
gi|134078829	163407	Beta-glucanase	GH16	37146.3	VLTPDTADTNQYPQTPmVVK (1)	745.3713 (3+)	2	1	Yes
					VLTPDTADTNQYPQTPMVVK (1)	1109.5545 (2+)
gi|134078185	162788	endo-polygalacturonase D (PgaD)	GH28	50782.4	SNADTTGEVYNVK (1)	699.3288 (2+)	1	1	Yes
gi|134084530	168924	rhamnogalacturonan α-galacturonohydrolase (RgxC)	GH28	45903.3	YTADGGVHGLSGc (1)	647.2778 (2+)	1	1	Yes
gi|145233743	157631	α-galactosidase II (AglB) (melibiase)	GH27	48827.7	IVTAANEVVNLGLK (1)	720.9225 (2+)	1	1	Yes
gi|189484494	162554	α-L-arabinofuranosidase E	GH51	67520.8	YLEVGNEDNLNSGcGTYANR (1)	1123.4914 (2+)	1	1	No
gi|134074948	159651	endo-xylogalacturonan hydrolase A (XghA)	GH28	42123.5	FASDTDYWSGR (1)	652.7799 (2+)	1	1	Yes
gi|121932405	163648	exo-xylogalacturonan hydrolase (pgxA)	GH28	46966.2	SSNIVIQDSR (1)	559.794 (2+)	1	1	Yes
gi|134054860	155384	xyloglucan-specific endo-beta-1,4-glucanase A	GH12	25483.2	SYANAALQFTGTQLSSISSIPSTWK (1)	1329.6731 (2+)	1	1	Yes
gi|134079893	164433	rhamnogalacturonase (RhgA)	GH28	46957.5	GTEADGAERGPIK (1)	650.8258 (2+)	1	1	Yes

## Sheet: A.niger_C24h
Best Match Accession (NCBI)	Protein JGI ID CBS 513.88	Predicted Protein	CAZy Family	Protein molecular weight (Da)	Peptide sequence (amount)	m/z (charge)	Total number of peptides	Number of different unique peptides	Signal P
gi|1168267	166753	α-L-arabinofuranosidase B (AbfB;ExoB)	GH54	52523.1	GGADKWAIR (1)	325.1777 (3+)	276	12	Yes
					GGADKWAIR (2)	487.2627 (2+)
					AYGVFMSPGTGYR (8)	703.3325 (2+)
					AYGVFmSPGTGYR (3)	711.3306 (2+)
					AYGVFMSPGTGYR (1)	1405.6549 (1+)
					ALYSSFSGALYQLQR (14)	568.6291 (3+)
					ALYSSFSGALYQLQR (31)	852.4422 (2+)
					HYNFELLLNANDGTK (17)	583.6246 (3+)
					HYNFELLLNANDGTK (33)	874.9348 (2+)
					TSFNNDVSFEIETAFAS (18)	939.9235 (2+)
					TSFNNDVSFEIETAFAS (1)	626.9493 (3+)
					YVSGSLVSGPSFTSGEVVSLR (20)	710.0355 (3+)
					YVSGSLVSGPSFTSGEVVSLR (35)	1064.5482 (2+)
					HYENVLYAASNGGVQTFDSK (20)	734.0165 (3+)
					HYENVLYAASNGGVQTFDSK (17)	1100.5196 (2+)
					QFHEDATFcPQAPLNGEGTSLR (7)	825.7165 (3+)
					QFHEDATFcPQAPLNGEGTSLR (2)	1238.0666 (2+)
					YIAHTDTTVNTQVVDDDSSTTLK (8)	842.0764 (3+)
					YIAHTDTTVNTQVVDDDSSTTLK (1)	1262.6035 (2+)
					GGNAASGSLSTYYSGARPDYSGYNPMSK (16)	953.4282 (3+)
					GGNAASGSLSTYYSGARPDYSGYNPmSK (12)	958.7588 (3+)
					GGNAASGSLSTYYSGARPDYSGYNPMSK (1)	1429.636 (2+)
					EEASWTVVTGLANSQcFSFESVDTPGSYIR (1)	1113.1782 (3+)
					EGAIILGIGGDNSNGAQGTFYEGVMTSGYPSDDVENSVQENIVAAK (2)	1169.2917 (4+)
					EGAIILGIGGDNSNGAQGTFYEGVMTSGYPSDDVENSVQENIVAAK (5)	1558.7262 (3+)
gi|1065987	155137	xylanase 2 / B (XynB;XlnB;XinII;Xyl11)	GH11	24057.1	GTVTSDGSVYDIYTATR (43)	903.433 (2+)	191	5	Yes
					GTVTSDGSVYDIYTATR (4)	602.6219 (3+)
					VGGTVTTSNHFNAWAK (32)	845.425 (2+)
					VGGTVTTSNHFNAWAK (16)	563.949 (3+)
					RVGGTVTTSNHFNAWAK (5)	615.9827 (3+)
					TNAASIQGTATFTQYWSVR (45)	1051.5202 (2+)
					TNAASIQGTATFTQYWSVR (22)	701.3492 (3+)
					LGMNLGTHNYQIVATEGYQSSGSSSITVQ (1)	1521.7209 (2+)
					LGmNLGTHNYQIVATEGYQSSGSSSITVQ (3)	1020.1568 (3+)
					LGMNLGTHNYQIVATEGYQSSGSSSITVQ (20)	1014.8214 (3+)
gi|134081578	166061	endo-β-1,4-glucanase (EglA)	GH12	25873	YGNIQPIGK (11)	495.275 (2+)	180	9	Yes
					YGNIQPIGK (2)	989.5378 (1+)
					QIATATVGGK (3)	473.2713 (2+)
					qIATATVGGK (1)	464.757 (2+)
					QIATATVGGK (1)	945.533 (1+)
					SYSNSGVTFNK (6)	602.2837 (2+)
					SYSNSGVTFNK (1)	1203.5589 (1+)
					SYSNSGVTFNKK (11)	666.3351 (2+)
					SYSNSGVTFNKK (2)	1331.6529 (1+)
					LVSDVSSIPTSVEWK (21)	823.936 (2+)
					KLVSDVSSIPTSVEWK (1)	887.9799 (2+)
					SWEVWYGSTTQAGAEQR (23)	652.6342 (3+)
					SWEVWYGSTTQAGAEQR (52)	978.4485 (2+)
					LSSSGASWHTEWTWSGGEGTVK (28)	784.0292 (3+)
					LSSSGASWHTEWTWSGGEGTVK (16)	1175.5391 (2+)
					QDNTNVNADVAYDLFTAANVDHATSSGDYELMIWLAR (1)	1367.6346 (3+)
gi|134055694	156194	cellobiohydrolase B (CbhB)	GH7	56204.2	LNFVTQGSSK (12)	540.7883 (2+)	134	10	Yes
					LNFVTQGSSK (1)	1080.5652 (1+)
					TLFGDENVFDK (2)	642.8066 (2+)
					YGTGYcDSQcPR (3)	732.2869 (2+)
					LYLMSDDSNYELFK (1)	579.9381 (3+)
					LYLmSDDSNYELFK (1)	585.27 (3+)
					LYLMSDDSNYELFK (34)	869.4094 (2+)
					LYLmSDDSNYELFK (7)	877.4027 (2+)
					HGGLEGMGEAMAK (3)	429.8648 (3+)
					HGGLEGmGEAmAK (2)	440.5286 (3+)
					HGGLEGMGEAmAK (5)	435.1987 (3+)
					HGGLEGMGEAMAK (10)	644.2973 (2+)
					HGGLEGmGEAMAK (8)	652.298 (2+)
					HGGLEGmGEAmAK (7)	660.2911 (2+)
					HGGLEGmGEAMAK (1)	1303.5704 (1+)
					YSGTcDPDGcDYNPYR (2)	970.3591 (2+)
					TLFGDENVFDKHGGLEGMGEAMAK (4)	851.7292 (3+)
					TLFGDENVFDKHGGLEGmGEAMAK (1)	857.0604 (3+)
					TLFGDENVFDKHGGLEGmGEAmAK (1)	862.3916 (3+)
					TLFGDENVFDKHGGLEGMGEAMAK (3)	1277.0892 (2+)
					GTcSTDSGVPATVEAESPNAYVTYSNIK (3)	973.4494 (3+)
					GTcSTDSGVPATVEAESPNAYVTYSNIK (3)	1459.6687 (2+)
					LGNTDFYGPGLTVDTNSPFTVVTQFITDDGTSSGTLTEIK (4)	1403.685 (3+)
					LGNTDFYGPGLTVDTNSPFTVVTQFITDDGTSSGTLTEIKR (3)	1092.0395 (4+)
					LGNTDFYGPGLTVDTNSPFTVVTQFITDDGTSSGTLTEIKR (13)	1455.7175 (3+)
gi|134055773	156270	exo-beta-1,3-glucanase (BxgA;ExgO)	GH55	98797.1	ASDYWVGTIK (1)	570.29 (2+)	79	14	Yes
					TPSQTTTANEK (5)	589.2877 (2+)
					ASDYWVGTIKR (1)	648.3394 (2+)
					GDGSTDDTDAINK (1)	654.7808 (2+)
					GDGSTDDTDAINK (2)	1308.5496 (1+)
					IGGSAGTELQSDTcAK (25)	797.8776 (2+)
					SKPLYASYAASSFVSVK (2)	902.9802 (2+)
					SKPLYASYAASSFVSVK (7)	602.3219 (3+)
					ITGEVWPMLMAYGDK (2)	855.9164 (2+)
					ITGEVWPMLMAYGDK (1)	570.9456 (3+)
					ITGEVWPmLmAYGDK (1)	871.9085 (2+)
					DYGAKGDGSTDDTDAINK (1)	921.9003 (2+)
					ITGEVWPMLMAYGDKFSDQK (1)	1158.5546 (2+)
					NPIPMLQVGEAGESGSVEISDLVLETK (3)	1406.7247 (2+)
					NPIPMLQVGEAGESGSVEISDLVLETK (4)	938.1476 (3+)
					FSDQKNPIPMLQVGEAGESGSVEISDLVLETK (4)	1139.9076 (3+)
					FSDQKNPIPmLQVGEAGESGSVEISDLVLETK (1)	1145.2423 (3+)
					GVLLESEGPAWLYGTAAEHNQLYNYQVSNAK (2)	1141.5575 (3+)
					GPAPGAILVQWNLQAASQGSVGMWDVHAR (9)	1006.1767 (3+)
					GPAPGAILVQWNLQAASQGSVGmWDVHAR (3)	1011.5115 (3+)
					NFVIDLTAMPASSGAGIHWQVGQATSLQNIR (3)	1094.8889 (3+)
gi|2302707	158109	α-L-arabinofuranosidase (AxhA)	GH62	35836.6	SGWTALK (1)	762.4113 (1+)	47	9	No
					DFTDVVSDGK (1)	541.7519 (2+)
					YLMIVEAIGSTGHR (5)	516.2725 (3+)
					YLmIVEAIGSTGHR (2)	781.9051 (2+)
					YLmIVEAIGSTGHR (4)	521.6042 (3+)
					YLMIVEAIGSTGHR (3)	773.9052 (2+)
					SGWTALKDFTDVVSNGK (1)	608.975 (3+)
					cALPSTYSWTSTDALATPK (1)	1035.4949 (2+)
					ANSGATWTDDISHGDLVR (3)	638.9729 (3+)
					ANSGATWTDDISHGDLVR (2)	957.9488 (2+)
					TSQDPTNVNGWSSEQALFTGK (1)	756.3503 (3+)
					TSQDPTNVNGWSSEQALFTGK (4)	1134.0279 (2+)
					SFTASSLGGEWTAQAASEDQPFAGK (5)	848.3946 (3+)
					SFTASSLGGEWTAQAASEDQPFAGK (11)	1272.09 (2+)
					ISGSSTGAIDQTVIGDDTNMYLFFAGDNGK (2)	1032.1475 (3+)
					ISGSSTGAIDQTVIGDDTNMYLFFAGDNGK (1)	1547.7181 (2+)
gi|134058219	158641	glucoamylase (GlaA)	GH15	68309.3	TLVDLFR (1)	432.2498 (2+)	41	15	Yes
					DSGLVLK (2)	366.2176 (2+)
					EVVDSFR (1)	426.2151 (2+)
					EVVDSFR (1)	851.423 (1+)
					SDGEQLSAR (3)	481.73 (2+)
					QGSLEVTDVSLDFFK (3)	842.9272 (2+)
					ATLDSWLSNEATVAR (11)	817.4129 (2+)
					IESDDSVEWESDPNR (6)	889.3802 (2+)
					FNVDETAYTGSWGRPQR (1)	661.9817 (3+)
					SIYTLNDGLSDSEAVAVGR (1)	656.3281 (3+)
					SIYTLNDGLSDSEAVAVGR (2)	983.9902 (2+)
					EYTVPQAcGTSTATVTDTWR (1)	1122.512 (2+)
					YTSSDPLWYVTVTLPAGESFEYK (1)	1327.1385 (2+)
					ALYSDAATGTYSSSSSTYSSIVDAVK (1)	877.747 (3+)
					ALYSDAATGTYSSSSSTYSSIVDAVK (3)	1316.1175 (2+)
					SGKDANTLLGSIHTFDPEAAcDDSTFQPcSPR (1)	1165.5224 (3+)
					IESDDSVEWESDPNREYTVPQAcGTSTATVTDTWR (1)	1334.9232 (3+)
					NGDTSLLSTIENYISAQAIVQGISNPSGDLSSGAGLGEPK (1)	1320.9861 (3+)
gi|134076503	161153	cellobiohydrolase A (CbhA)	GH7	48246.5	TIDTGSK (2)	721.3721 (1+)	31	7	Yes
					FVTGSNVGSR (3)	512.263 (2+)
					YGTGYcDSQcPR (3)	732.2869 (2+)
					YGGTcDPDGcDFNPYR (1)	947.3598 (2+)
					MTVVTQFITDGSGSLSEIKR (12)	723.7119 (3+)
					MTVVTQFITDGSGSLSEIKR (2)	1085.064 (2+)
					GTcDSESGVPATVEGAHPDSSVTFSNIK (1)	950.4321 (3+)
					GTcDSESGVPATVEGAHPDSSVTFSNIK (4)	1425.1454 (2+)
					ISTALTPHPcDSSEQTMcEGNDcGGTYSDDR (3)	1154.4558 (3+)
gi|134058095	158521	glucan endo-1,3-beta-glucosidase eglC	GH17	46806.5	FSDESSK (1)	400.1785 (2+)	16	6	Yes
					FSDESSK (3)	799.3473 (1+)
					TAISQYGEELGK (2)	648.327 (2+)
					NLVGTSGFTSAR (2)	605.3137 (2+)
					NSVEGAEADAGVGVNPDELVEYIK (1)	1238.095 (2+)
					EVWITETGWPVSGDSQGDAVASIANAK (1)	930.1175 (3+)
					EVWITETGWPVSGDSQGDAVASIANAK (1)	1394.6718 (2+)
					AVAGDKEVWITETGWPVSGDSQGDAVASIANAK (5)	1110.545 (3+)
gi|134077929	162537	1,3-beta-glucanosyltransferase	GH72	56757.4	SFSNVPVMYGPK (1)	663.3303 (2+)	15	4	Yes
					SFSNVPVmYGPK (2)	671.3276 (2+)
					DLPYLQELNTNVVR (4)	837.446 (2+)
					SIGVGYSAADVSEIR (7)	762.3944 (2+)
					QMLNWALNAYYEEQK (1)	634.3 (3+)
gi|1168266	155097	α-L-arabinofuranosidase A (AbfA;ExoA)	GH51	67834.4	SVPYFIGEYSR (3)	659.3257 (2+)	14	7	Yes
					GDYSGDITVR (1)	541.7563 (2+)
					WEIDWPNMK (1)	609.7823 (2+)
					GSVAEAVFMIGFER (1)	756.8759 (2+)
					FPGGNNLEGNSAENR (2)	788.3589 (2+)
					LANYGSETQDLTVSIPGTSTGK (2)	747.0396 (3+)
					LANYGSETQDLTVSIPGTSTGK (2)	1120.0561 (2+)
					EVTSDSDFGPLYWVASSAGDSYYVK (2)	1372.126 (2+)
gi|134055635	156136	glycosidase crf1	GH16	39886.7	GDTSSYDR (1)	450.6843 (2+)	14	6	Yes
					GDTSSYDR (1)	900.365 (1+)
					TLAYSDAQSGTR (4)	635.306 (2+)
					TLAYSDAQSGTR (2)	1269.6008 (1+)
					GEAPTIETDFYFFFGK (2)	934.9402 (2+)
					SVSITNYNPGSSYTYSDK (2)	991.9508 (2+)
					TLAYSDAQSGTRYPQTPMR (1)	715.0108 (3+)
					AASGTGIcSSVVLESDDLDEIDWEALGGDTTQIETNYFGK (1)	1421.9745 (3+)
gi|145233623	157571	arabinan endo-1,5-alpha-L-arabinosidase C (abnC)	GH43	34047.4	VSDGTYFR (2)	472.7308 (2+)	9	3	Yes
					RVSDGTYFR (1)	550.7764 (2+)
					AQGYTTSLPAQGDEYR (2)	586.2752 (3+)
					AQGYTTSLPAQGDEYR (4)	878.9083 (2+)
gi|110291942	163584	acid α-amylase (aamA)	GH13	55239.6	TQSIYFLLTDR (1)	678.8602 (2+)	8	7	Yes
					FASYTSDYSQAK (2)	684.307 (2+)
					KGTSGSQVITVLSNK (1)	506.953 (3+)
					VESDGTVTWESDPNR (1)	999.4679 (2+)
					EYTVPEcGSGETVVDTWR (1)	846.3752 (2+)
					GSSGSSYTLTLSGSGYTSGTK (1)	1042.9703 (2+)
					NVLSYIFLSDGIPIVYAGEEQHYSGGK (1)	986.162 (3+)
gi|134074948	159651	endo-xylogalacturonan hydrolase A (XghA)	GH28	42123.5	FASDTDYWSGR (2)	652.7797 (2+)	8	5	Yes
					QKNPPNVFNSVK (1)	457.915 (3+)
					GGATNVVFSNLK (1)	603.826 (2+)
					TAmISVSDVDGLK (1)	676.3411 (2+)
					TAMISVSDVDGLK (2)	668.3462 (2+)
					SEVLcANTPSDLGVTcTSGASG (1)	1091.98 (2+)
gi|134080612	165128	exo-inulinase E (InuE;Inu1)	GH32	59150.4	LSIFVDR (2)	425.2445 (2+)	7	5	Yes
					ASTFAIALR (1)	475.2776 (2+)
					GQYHFSPQK (1)	546.2663 (2+)
					VDLSFSATSK (2)	527.7731 (2+)
					TTLVQQPQEAWSSISSK (1)	945.4828 (2+)
gi|350631797	159650	pectinesterease A	CE8	34623.2	ETSSDSGWYAIDNcNIK (1)	980.4196 (2+)	7	3	Yes
					DNVVTITHTISSPDAGSLDK (2)	690.6812 (3+)
					DNVVTITHTISSPDAGSLDK (3)	1035.5166 (2+)
					GWTTMADGATPLYYEYNNSGAGSDTSDREYETSISAAVDK (1)	1431.9588 (3+)
gi|125992044	165335	feruloyl esterase (faeB)	CE1	57208.5	SVHEGTVVGK (2)	506.7752 (2+)	6	4	Yes
					SHLWAEAWLPR (1)	683.3549 (2+)
					ALSDFYGPDGTVYYPR (1)	910.9253 (2+)
					LLSYHGTQDPIISSTDSK (2)	654.6645 (3+)
gi|134078829	163407	beta-glucanase	GH16	37146.3	QIVWQIDGTTVR (1)	708.3843 (2+)	5	2	Yes
					VLTPDTADTNQYPQTPMVVK (1)	740.0388 (3+)
					VLTPDTADTNQYPQTPmVVK (1)	745.3695 (3+)
					VLTPDTADTNQYPQTPMVVK (1)	1109.5542 (2+)
					VLTPDTADTNQYPQTPmVVK (1)	1117.5513 (2+)
gi|12247839	161114	endo-β-1,4-glucanase B (Eng1;EgI)	GH5	36701.2	GMNFFR (1)	386.1829 (2+)	4	4	Yes
					ITDATQWLK (1)	538.2907 (2+)
					VGFIGEYAGGSNDVcR (1)	850.8858 (2+)
					KVGFIGEYAGGSNDVcR (1)	610.2916 (3+)
gi|134074912	159617	esterase	CE12	30101.9	SGGDWATVLSK (1)	560.7845 (2+)	4	3	Yes
					NAGGTPILVTPLSR (2)	698.4031 (2+)
					GINYGHDGATTVSFR (1)	797.8829 (2+)
gi|121937665	158660	exopolygalacturonase (PgxB)	GH28	48384.1	AWAGQDVGYGR (1)	590.2791 (2+)	3	3	Yes
					NALDDVSSDFLWGLK (1)	840.4182 (2+)
					ISVEGITQLNSPcWTNFFVR (1)	1184.5921 (2+)
gi|350635101	157769	Pectinesterase	CE8	43147.1	LGSAYMYK (1)	932.4512 (1+)	3	3	Yes
					SGPITLLGQQPDR (1)	691.3812 (2+)
					NTYAPYSAGPAHAISFSR (1)	955.4615 (2+)
gi|125992052	162483	feruloyl esterase A (faeA)	CE1	52568.3	EIITVFR (1)	439.2592 (2+)	3	2	Yes
					GTVTSDGSVYDIYTATR (2)	903.4323 (2+)
gi|134077711	162327	glycosyl hydrolase family 43 protein	GH43	47613.4	DIGLFKDDDGTAYLLSEDRPNGLR (1)	670.8354 (4+)	3	2	Yes
					TGVATSSSVcGQYDYLGSFQPLGHQSR (2)	968.1187 (3+)
gi|1094888	162583	arabinan endo-α-1,5-L-arabinosidase A (AbnA)	GH43	34455.1	ESDGTYFLFSTGNK (1)	783.3608 (2+)	3	2	Yes
					RESDGTYFLFSTGNK (1)	574.6085 (3+)
					RESDGTYFLFSTGNK (1)	861.4083 (2+)
gi|134055695	156195	endo-beta-1,4-glucanase A (eglA)	GH5	43444.6	VPFLMER (1)	446.2404 (2+)	2	2	Yes
					IADATTWLKENGK (1)	482.9234 (3+)
gi|134057627	158067	Beta-glucocerebrosidase	GH30	51862.9	GTAMAEMLATMK (1)	627.7975 (2+)	2	2	Yes
					LSSITAPVQGSGSPGSASTWK (1)	1009.5124 (2+)
gi|134054984	155502	Beta-glucanase	GH16	46340.2	GSIPDDIDSGNPDPDSWGSPVAR (1)	1177.5262 (2+)	1	1	Yes
gi|134058120	158544	Endo-beta-1,4-glucanase	GH12	27037.8	SYPNAVLNVGAK (1)	616.8332 (2+)	1	1	Yes
gi|134081476	165962	beta-glucosidase	GH3	83580.1	NTmDDLTNPSENGPGVALNGTMISGGGSGSSTPSYIDAPFDAFQR (1)	1141.2673 (4+)	1	1	Yes
gi|118137939	162483	Feruloyl esterase A (faeA)	CE1	30549.7	EIITVFR (1)	439.2592 (2+)	1	1	Yes

## Sheet: T.reesei_B6h
Best Match Accession (NCBI)	Protein JGI ID RUT-C30	Predicted Protein	Predicted Protein	CAZy Family	Protein molecular weight (Da)	Peptide sequence (amount)	m/z (charge)	Total number of peptides	Number of different unique peptides	Signal P
gi|202072834	125125	Cellobiohydrolase CEL7A, cbh1	GH7, CBM1	54111.1	YPTNTAGAK (3)	461.7333 (2+)	15	6	6	Yes
					LTVVTQFETSGAINR (3)	818.4388 (2+)
					YGGTcDPDGcDWNPYR (2)	966.8667 (2+)
					KLTVVTQFETSGAINR (3)	882.4896 (2+)
					cSSGGTcTQQTGSVVIDANWR (1)	762.006 (3+)
					cSSGGTcTQQTGSVVIDANWR (2)	1142.5083 (2+)
					GScSTSSGVPAQVESQSPNAK (1)	1039.4742 (2+)
gi|358398933	66752	Candidate glucanosyltransferase	GH16	29142.2	TcPNDPAFGK (1)	1106.4921 (1+)	6	3	3	Yes
					SISIVDYAGADAPTSK (4)	797.9051 (2+)
					DAPQGTVEWAGGYTDFSK (1)	964.9346 (2+)
gi|358394000	23636	Glycosyl transferase, glycogen phosphorylase 1	GT35	100588	ASGGEFDFPK (1)	527.748 (2+)	4	3	3	No
					TLDNAmLNVGLK (1)	652.845 (2+)
					FNNGDYEGAVADQQR (2)	842.3709 (2+)
gi|358393086	140746	β-xylosidase, bxl1	GH3	87190.8	LYANLVR (2)	424.752 (2+)	3	2	2	Yes
					NDGTLPLSK (1)	472.7543 (2+)
gi|358400180	93142	β-1,3-glucanase	GH55	79376.3	GDGSTDDSAALNK (1)	625.776 (2+)	1	1	1	Yes
gi|358400463	72420	Trehalose-6-phosphate synthase component	GT20	102997	VVNADQGNGGLR (1)	600.3077 (2+)	1	1	1	No
gi|358401095	73564	Candidate glycogen debranching enzyme	GH13	176008	TEAFQQVTR (1)	540.2759 (2+)	1	1	1	No
gi|358395148	104546	Candidate α-glucosidase	GH31	101780	STFAGAGSK (1)	825.4067 (1+)	1	1	1	Yes
gi|358396744	12475	Candidate β-N-acetylglucosaminidase	GH3	58379.6	SPSDQAETVSK (1)	574.7723 (2+)	1	1	1	No
gi|358396799	90847	Endo-β-1,4-xylanase, xyn4	GH30	52001.1	TVGTENLGGQIcGVR (1)	780.8907 (2+)	1	1	1	Yes
gi|358391324	9074	Candidate β-1,3-glucanosyltransferase	GH72	52101.5	QIPVGYSAADVR (1)	638.3364 (2+)	1	1	1	Yes
gi|358390315	114628	Candidate chitin synthase	GT2	101353	GETDVPEGAAEFISQR (1)	853.4072 (2+)	1	1	1	No
gi|358397311	96805	Candidate cell wall glucanosyltransferase	GH16	48786.4	mSFSIDScTPEPVcK (1)	887.3716 (2+)	1	1	1	Yes
gi|358392092	25095	β-glucosidase, CEL3B	GH3	93914.2	TVYVGSSSR (1)	955.482 (1+)	1	1	1	Yes
gi|358390457	124639	Candidate β-1,3-glucanosyltransferase	GH72	48625.2	KVPVGYSAADVSSNR (1)	775.404 (2+)	1	1	1	Yes

## Sheet: T.reesei_B12h
Best Match Accession (NCBI)	Protein JGI ID RUT-C30	Predicted Protein	CAZy Family	Protein molecular weight (Da)	Peptide sequence (amount)	m/z (charge)	Total number of peptides	Number of different unique peptides	Signal P
gi|202072834	125125	Cellobiohydrolase CEL7A, cbh1	GH7	54111.1	GGLTQFKK (1)	439.757 (2+)	22	8	Yes
					YPTNTAGAK (4)	461.7326 (2+)
					YPTNTAGAK (3)	922.4584 (1+)
					YGTGYcDSQcPR (2)	732.2858 (2+)
					LTVVTQFETSGAINR (4)	818.4358 (2+)
					KLTVVTQFETSGAINR (1)	882.4793 (2+)
					YGGTcDPDGcDWNPYR (3)	966.8667 (2+)
					GScSTSSGVPAQVESQSPNAK (3)	1039.4733 (2+)
					cSSGGTcTQQTGSVVIDANWR (1)	762.0041 (3+)
gi|358398933	66752	Candidate glucanosyltransferase	GH16	29142.2	LGTWVAGR (1)	430.2462 (2+)	8	4	Yes
					SISIVDYAGADAPTSK (5)	797.9041 (2+)
					DAPQGTVEWAGGYTDFSK (1)	964.9318 (2+)
					KDAPQGTVEWAGGYTDFSK (1)	1028.9868 (2+)
gi|358394000	23636	Glycosyl transferase, glycogen phosphorylase 1, gph1	GT35	100588	DLTVLNK (1)	802.4645 (1+)	3	3	No
					FNNGDYEGAVADQQR (1)	842.3694 (2+)
					AEMIIPASDISEHISTAGTEASGTSNMK (1)	950.1136 (3+)
gi|358390315	114628	Candidate chitin synthase	GT2	101353	YTAATcDPNDFTLK (2)	808.8723 (2+)	3	2	No
					GETDVPEGAAEFISQR (1)	853.4015 (2+)
gi|358396799	90847	Endo-β-1,4-xylanase, xyn4	GH30	52001.1	DFLEVLYPTLK (1)	669.3693 (2+)	4	3	Yes
					VDVSccDATGAR (2)	655.7749 (2+)
					TVGTENLGGQIcGVR (1)	780.8934 (2+)
gi|169893727	104220	Swollenin, swo1	CBM1	52184.5	LTSPTGEQIVNEQAIK (1)	864.4588 (2+)	2	2	Yes
					NGGGPYYFALTAVNTNGPGSVTK (1)	762.3733 (3+)
gi|358397311	96805	Candidate cell wall glucanosyltransferase	GH16	48786.4	mSFSIDScTPEPVcK (2)	887.3715 (2+)	2	1	Yes
gi|358390457	124639	Candidate β-1,3-glucanosyltransferase	GH72	48625.2	EDNDYGIVTIDGDSVSK (2)	913.9176 (2+)	2	1	Yes
gi|358400180	93142	β-1,3-glucanase	GH55	79376.3	GDGSTDDSAALNK (1)	625.7759 (2+)	1	1	Yes
gi|188036023	124931	Endo-β-1,4-xylanase, xyn2	GH11	24069.4	LGEVTSDGSVYDIYR (1)	837.4029 (2+)	1	1	No
gi|358392929	25104	Exo-1,3-β-glucanase	GH55	101079	IVGEIWPLImVGGSK (1)	807.9478 (2+)	1	1	Yes
gi|358395613	101599	Protein distantly related to b-glycosyltransferases	GT31	58557.4	MGADGmGLIK (1)	504.744 (2+)	1	1	No
gi|358400463	72420	Candidate bifunctional trehalose-6-phosphate synthase	GT20	102997	VNQAFADK (1)	892.4509 (1+)	1	1	No
gi|358401095	73564	Candidate glycogen debranching enzyme	GH13	176008	EAMQAWSTGELSR (1)	733.3425 (2+)	1	1	No
gi|269308680	127115	β-glucosidase CEL1A, bgl2	GH1	52240.6	IADGSSGVTAcDSYNR (1)	836.8612 (2+)	1	1	No
gi|358392092	25095	β-glucosidase, CEL3B	GH3	93914.2	SLcMQDGPLGLR (1)	673.8276 (2+)	1	1	Yes
gi|358393023	75420	α-D-galactosidase	GH27	68001.3	FVETQcGVLANSK (1)	726.8612 (2+)	1	1	Yes
gi|358393086	140746	β-xylosidase, bxl1	GH3	87190.8	NDGTLPLSK (1)	944.5055 (1+)	1	1	Yes
gi|358391324	9074	Candidate β-1,3-glucanosyltransferase	GH72	52101.5	DAALLQVmGVNAIR (1)	743.9036 (2+)	1	1	Yes
gi|358393709	130024	Chitinase, chi18-8	GH18	137862	cGISSANLSK (1)	518.7576 (2+)	1	1	Yes
gi|358390821	67350	Candidate bifunctional trehalose-6-phosphate synthase	GT20	97960.1	VQVGVFPIGIDAAK (1)	707.4063 (2+)	1	1	No

## Sheet: T.reesei_B24h
Best Match Accession (NCBI)	Protein JGI ID RUT-C30	Predicted Protein	CAZy Family	Protein molecular weight (Da)	Peptide sequence (amount)	m/z (charge)	Total number of peptides	Number of different unique peptides	Signal P
gi|202072834	125125	Cellobiohydrolase CEL7A, cbh1	GH7	54111.1	GGLTQFK (2)	375.7091 (2+)	34	9	Yes
					GGLTQFKK (2)	439.7569 (2+)
					YPTNTAGAK (5)	461.7331 (2+)
					YPTNTAGAK (4)	922.4594 (1+)
					YGTGYcDSQcPR (4)	732.285 (2+)
					KLTVVTQFETSGAINR (1)	882.4825 (2+)
					YGGTcDPDGcDWNPYR (3)	966.8663 (2+)
					cSSGGTcTQQTGSVVIDANWR (1)	762.0038 (3+)
					cSSGGTcTQQTGSVVIDANWR (5)	1142.5059 (2+)
					FGPIGSTGNPSGGNPPGGN (1)	842.387 (2+)
					GScSTSSGVPAQVESQSPNAK (2)	693.3184 (3+)
					GScSTSSGVPAQVESQSPNAK (4)	1039.4766 (2+)
gi|201066459	136547	β-glucosidase, bgl1, cel3a	GH3	78432.6	VDDMVTR (1)	835.395 (1+)	11	6	Yes
					SPNDYNTR (2)	483.7159 (2+)
					SPNDYNTR (3)	966.4255 (1+)
					GQFIGEEVK (1)	1006.5158 (1+)
					LNLTPGQSGTATFNIR (1)	845.4456 (2+)
					ASGIHVILGPVAGPLGK (1)	793.4738 (2+)
					ASSQGTQVTLSNTDDTSSGASAAR (2)	1156.542 (2+)
gi|358398933	66752	Candidate glucanosyltransferase	GH16	29142.2	TcPNDPAFGK (1)	1106.4935 (1+)	10	4	Yes
					SISIVDYAGADAPTSK (6)	797.9062 (2+)
					DAPQGTVEWAGGYTDFSK (2)	964.9437 (2+)
					KDAPQGTVEWAGGYTDFSK (1)	1028.9826 (2+)
gi|52547947	122470	Cellobiohydrolase CEL6A, cbh2	GH6	49653.3	TPLMEQTLADIR (1)	694.3645 (2+)	5	5	Yes
					VPSFmWLDTLDK (1)	734.3617 (2+)
					NGGNYAGQFVVYDLPDR (1)	942.9438 (2+)
					TILVIEPDSLANLVTNLGTPK (1)	1104.6243 (2+)
					DcAALASNGEYSIADGGVAK (1)	984.9509 (2+)
gi|358393086	140746	β-xylosidase, bxl1	GH3	87190.8	NDGTLPLSK (1)	472.7547 (2+)	5	2	Yes
					QLSEVGKPLVVLQmGGGQVDSSSIK (2)	858.1245 (3+)
					QLSEVGKPLVVLQMGGGQVDSSSIK (1)	852.7926 (3+)
					QLSEVGKPLVVLQMGGGQVDSSSIK (1)	1278.6861 (2+)
gi|358395148	104546	Candidate α-glucosidase	GH31	101780	DLLYPK (1)	374.7188 (2+)	4	2	Yes
					STFAGAGSK (1)	413.2069 (2+)
					STFAGAGSK (2)	825.4069 (1+)
gi|358396799	90847	Endo-β-1,4-xylanase, xyn4	GH30	52001.1	DFLEVLYPTLK (1)	669.3689 (2+)	3	3	Yes
					VDVSccDATGAR (1)	655.7772 (2+)
					QAYADYLVQYVR (1)	744.8772 (2+)
gi|358401095	73564	Candidate glycogen debranching enzyme	GH13	176008	TEAFQQVTR (1)	540.2758 (2+)	3	3	No
					TPVYYIDVAPR (1)	647.3451 (2+)
					ESPWAGLTELTQK (1)	730.3732 (2+)
gi|169893727	104220	Swollenin, swo1	CBM1	52184.5	LTSPTGEQIVNEQAIK (2)	864.4605 (2+)	3	2	Yes
					WccGPGADHcGEIDFK (1)	954.8749 (2+)
gi|358390457	124639	Candidate beta-1,3-glucanosyltransferase	GH72	48625.2	VYAVDNSK (1)	448.2274 (2+)	2	2	Yes
					KVPVGYSAADVSSNR (1)	775.3955 (2+)
gi|269308680	127115	β-glucosidase CEL1A, bgl2	GH1	52240.6	TAEDIALLK (1)	973.5546 (1+)	2	2	No
					IADGSSGVTAcDSYNR (1)	836.8633 (2+)
gi|358394000	23636	Glycosyl transferase, glycogen phosphorylase 1, gph1	GT35	100588	TLDNAMLNVGLK (1)	644.8484 (2+)	2	1	No
					TLDNAmLNVGLK (1)	652.8444 (2+)
gi|358400180	93142	β-1,3-glucanase	GH55	79376.3	GDGSTDDSAALNK (2)	625.7766 (2+)	2	1	Yes
gi|358395167	111943	Xyloglucanase, CEL74A	GH74	87132.5	LAVDPANSNIIYFGAR (2)	860.9564 (2+)	2	1	Yes
gi|284451272	139633	Copper-dependent polysaccharide monooxygenase/endo-β-1,4-glucanase CEL61A, egl4	GH61	35510.6	IPDDLAPGNYVLR (1)	721.8835 (2+)	1	1	Yes
gi|358390448	93498	Candidate endo-β-1,4-xylanase	GH30	48518.8	TIYADAWGAPGFMK (1)	764.3676 (2+)	1	1	Yes
gi|358392092	25095	β-glucosidase, CEL3B	GH3	93914.2	GVDVLLGPVAGPIGR (1)	710.4171 (2+)	1	1	Yes
gi|358392126	139320	Candidate α,α-trehalase	GH65	116642	AGVLSWSYK (1)	505.7677 (2+)	1	1	Yes
gi|358394209	24326	Glucan 1,3 β-glucosidase/ glucan endo-1,3-β-glucosidase	GH17	65289.8	GSmGVSGVSGANSSRSPSR (1)	898.415 (2+)	1	1	No
gi|358396126	139631	Acetyl xylan esterase, axe1	CE5	30754	AAIFMGDPR (1)	489.2466 (2+)	1	1	Yes
gi|358397311	96805	Candidate cell wall glucanosyltransferase	GH16	48786.4	MSFSIDScTPEPVcK (1)	879.3793 (2+)	1	1	Yes
gi|188036023	124931	Endo-β-1,4-xylanase, xyn2	GH11	24069.4	LGEVTSDGSVYDIYR (1)	837.4029 (2+)	1	1	No
gi|358392926	109567	β-glucosidase, bgl3i	GH3	93652	GVQEQGVIATIK (1)	621.8543 (2+)	1	1	No
gi|358390315	114628	Candidate chitin synthase	GT2	101353	GSDKAEALPSANVQK (1)	757.8937 (2+)	1	1	No

## Sheet: T.reesei_C6h
Best Match Accession (NCBI)	Protein JGI ID RUT-C30	Predicted Protein	CAZy Family	Protein molecular weight (Da)	Peptide sequence (amount)	m/z (charge)	Total number of peptides	Number of different unique peptides	Signal P
gi|358398933	66752	Candidate glucanosyltransferase	GH16	29142.2	YIFFGR (1)	401.7156 (2+)	35	6	Yes
					APFLGYYK (2)	479.754 (2+)
					APFLGYYK (1)	958.5096 (1+)
					TcPNDPAFGK (1)	1106.4892 (1+)
					SISIVDYAGADAPTSK (18)	797.9062 (2+)
					DAPQGTVEWAGGYTDFSK (8)	964.9344 (2+)
					KDAPQGTVEWAGGYTDFSK (1)	686.3234 (3+)
					KDAPQGTVEWAGGYTDFSK (3)	1028.9811 (2+)
gi|358390457	124639	Candidate β-1,3-glucanosyltransferase	GH72	48625.2	TSGWDQK (2)	821.376 (1+)	8	5	Yes
					VPVGYSAADVSSNR (2)	711.356 (2+)
					KVPVGYSAADVSSNR (2)	775.4001 (2+)
					EDNDYGIVTIDGDSVSK (1)	913.9178 (2+)
					SDFFAFNDYSWcNSDFK (1)	1075.4324 (2+)
gi|115311160	125125	Cellobiohydrolase CEL7A, cbh1	GH7	54111.1	VTFSNIK (1)	808.4542 (1+)	4	3	No
					GScSTSSGVPAQVESQSPNAK (2)	693.318 (3+)
					GScSTSSGVPAQVESQSPNAK (1)	1039.4711 (2+)
gi|358400180	93142	β-1,3-glucanase	GH55	79376.3	GGALVESTK (1)	431.2348 (2+)	4	3	Yes
					IAYFPFGDYR (1)	624.8055 (2+)
					GDGSTDDSAALNK (2)	625.7759 (2+)
gi|358397311	96805	Candidate cell wall glucanosyltransferase	GH16	48786.4	mSFSIDScTPEPVcK (1)	887.376 (2+)	4	2	Yes
					MSFSIDScTPEPVcK (1)	879.3788 (2+)
					ESPccSQYGEcGVGAYcLGGcDPR (1)	913.68 (3+)
					ESPccSQYGEcGVGAYcLGGcDPR (1)	1370.018 (2+)
gi|358391324	9074	Candidate β-1,3-glucanosyltransferase	GH72	52101.5	QIPVGYSAADVR (3)	638.3361 (2+)	4	2	Yes
					DAALLQVMGVNAIR (1)	735.9108 (2+)
gi|358397029	98936	Candidate β-1,3-glucanosyltransferase	GH72	49196.6	DGSQFFIK (1)	471.243 (2+)	2	2	Yes
					DDSPTAPYLK (1)	1106.5326 (1+)
gi|358394209	24326	Glucan 1,3 β-glucosidase/ glucan endo-1,3-β-glucosidase	GH17	65289.8	DVAVLSQLTNK (1)	594.3337 (2+)	2	2	No
					NIISETGWPTGGGK (1)	708.8587 (2+)
gi|358390315	114628	Candidate chitin synthase	GT2	101353	WLFNAFGR (1)	505.7629 (2+)	2	2	No
					GSDKAEALPSANVQK (1)	757.8889 (2+)
gi|358398292	102372	Candidate α,α-trehalase	GH37	76901.6	TFVVAGGR (2)	806.4502 (1+)	2	1	Yes
gi|358392929	25104	Exo-1,3-β-glucanase	GH55	101079	IVGEIWPLIMVGGSK (2)	799.9513 (2+)	2	1	Yes
gi|358399851	94461	Acetyl xylan esterase, axe2	CE5	30494.8	GLYMVVAR (1)	454.7538 (2+)	2	1	Yes
					GLYmVVAR (1)	462.7498 (2+)
gi|358390459	133200	Candidate β-xylosidase/arabinosidase	GH43	55163.3	HPLGSTDGNDR (2)	584.7692 (2+)	2	1	Yes
gi|358390476	139875	Candidate β-1,3-glucan synthase	GT48	221002	NYEQQVNQSPSAAK (1)	782.3716 (2+)	1	1	No
gi|358392926	109567	β-glucosidase, bgl3i	GH3	93652	NWEGFGADPVLQAVGAR (1)	893.947 (2+)	1	1	Yes
gi|358395976	102911	Candidate carbohydrate-binding protein	CBM48	62084.7	LDKESYEK (1)	506.2512 (2+)	1	1	No
gi|358396799	90847	Endo-β-1,4-xylanase, xyn4	GH30	52001.1	VDVSccDATGAR (1)	655.7802 (2+)	1	1	Yes
gi|188036023	124931	Endo-β-1,4-xylanase, xyn2	GH11	24069.4	LGEVTSDGSVYDIYR (1)	837.4014 (2+)	1	1	No
gi|358394000	23636	Glycosyl transferase, glycogen phosphorylase 1, gph1	GT35	100588	ASGGEFDFPK (1)	527.7427 (2+)	1	1	No
gi|358393042	70185	Glucoamylase, gla	GH15	67373.1	DSALVFK (1)	390.2172 (2+)	1	1	Yes

[truncated: 2 more sheets: T.reesei_C12h, T.reesei_C24h]
