# Supplementary material for: Comparative Secretome Analysis of Trichoderma reesei and Aspergillus niger during Growth on Sugarcane Biomass
Source: PLoS One. 2015 Jun 8;10(6):e0129275. doi: 10.1371/journal.pone.0129275 (PMC4460134; doi:10.1371/journal.pone.0129275)
Supplement: S2 Table — This file includes other proteins identified in the secretome of A. niger (A) and T. reesei (B), their respective molecular weights, number of identified peptides, peptide sequences, mass-to-charge ratios (m/z) and number of unique peptides. (XLSX) [file pone.0129275.s003.xlsx]

## Sheet: A.niger_B6h
Best Match Accession number (NCBI)	Protein JGI ID CBS 513.88	Predicted Protein	Protein molecular weight (Da)	Peptide sequence (amount)	m/z (charge) port	Total number of peptides	Number of different unique peptides	Signal P
gi|134082826	167276	aspergillopepsin-2 heavy chain	27858.9	DGSSVGPEDATIIDIEQNEVLTSVSVSSSEVVVK(9)	1163.9196 (3+)	9	9	Yes
gi|134077081	161712	endoprotease Endo-Pro-Aspergillus niger	58705.5	DVSLVAEYVDKIGK(1)	768.418 (2+)	8	5	Yes
				LVSASYWQR(2)	555.2887 (2+)
				NSATVNSWTGGWDMTR(1)	891.8913 (2+)
				VVDNEVK(2)	401.7178 (2+)
				DVSLVAEYVDK(2)	619.32 (2+)
gi|134077096	161727	tripeptidyl-peptidase sed2	62131.1	YISASTK(2)	769.4077 (1+)	6	4	Yes
				LKEAVLAL(2)	428.778 (2+)
				VcNLIGLmGTR(1)	625.321 (2+)
				EQYSIDYTPEASSGSR(1)	895.3946 (2+)
gi|134081548	166032	tripeptidyl-peptidase sed2	65699.9	QLYNIGDYQADPK(3)	762.8693 (2+)	6	3	Yes
				YADLER(1)	383.6883 (2+)
				AFPDVSAQGVNYAVYDK(2)	922.4443 (2+)
gi|134058086	158512	serine carboxypeptidase	62600.3	GYLDIPVR(1)	466.7623 (2+)	4	4	Yes
				VIGGKDVATGK(1)	522.8033 (2+)
				ALQGFmGAFPQYSR(1)	794.8776 (2+)
				IPISSSLQTVGTPK(1)	714.4031 (2+)
gi|14523427	157895	glutaminase GtaA	75519.5	ADWEmFTAAIASTSTR(1)	887.4062 (2+)	2	2	Yes
				TTTATWDYGTTDNGVAYHK(1)	1051.4749 (2+)
gi|134081775	166252	aspartyl protease	41276.9	DTVTVGGVTTNK(1)	596.312 (2+)	4	3	Yes
				GSAVTTPQNNDEEYLTPVTVGK(1)	1160.5656 (2+)
				SQLDSPLFAVQLK(2)	723.4035 (2+)
gi|134055593	156094	ribonuclease T2 /actibind	29210.4	GSAIGGTYVASER(2)	634.3154 (2+)	4	2	Yes
				TLDSYTALSDAGITPSEDATYK(2)	1160.0432 (2+)
gi|134055991	156479	YkgB	41644.8	VAEIAISPQNNR(2)	656.3516 (2+)	3	2	Yes
				SQTFTYTLPAPGPVADR(1)	910.9575 (2+)
gi|350635481	160501	SUN domain protein (Uth1)	45138.4	IEGDNLSGScK(3)	590.2668 (2+)	3	1	Yes
gi|134078643	163227	purine nucleoside permease	43522.8	ATLADSDDAK(1)	503.7425 (2+)	2	2	Yes
				TASDFDRPYPGESAR(1)	556.9242 (3+)
gi|134078660	163244	unnamed protein product	22723	GSGVTGDmSTSDGGK(1)	686.2841 (2+)	2	1	Yes
				GSGVTGDMSTSDGGK(1)	678.2888 (2+)
gi|134081040	165541	hypothetical protein An13g01520	24035.5	VHDIGNGASNcGYADR(1)	853.367 (2+)	2	1	Yes
				VHDIGNGASNcGYADR(1)	569.2471 (3+)
gi|131056	155114	acid protease A; Aspergillopepsin PepB	29887.2	VTVEATSK(1)	834.4537 (1+)	2	1	Yes
				VTVEATSK(1)	417.7316 (2+)
gi|134076404	161060	allergen Asp f 4	34157.7	IcDHQGTGcSSISK(2)	775.3368 (2+)	2	1	Yes
gi|350639252	165895	hypothetical protein	19027.1	YEEPTIPSScSTVDLKPEYTS(2)	1202.0452 (2+)	2	1	Yes
gi|119887990	167140	aspartic protease	41982.2	YSVADGELK(2)	491.2512 (2+)	2	1	Yes
gi|134075301	159992	unnamed protein product	64491.1	GISVLESSGDEGIGSGcR(2)	890.4098 (2+)	2	1	Yes
gi|134081377	165868	unnamed protein product	96599.9	LYEQPNETVK(1)	610.8083 (2+)	1	1	Yes
gi|134074684	159399	PLC-like phosphodiesterase	40649.6	STAcNNSPDLcSK(1)	727.3038 (2+)	1	1	Yes
gi|115409880	156502	unnamed protein product	39584.6	IASAYYVTK(1)	508.2782 (2+)	1	1	Yes
gi|317027234	157885	small secreted protein	15366.4	TSTAIQAAEcSHNTR(1)	823.8772 (2+)	1	1	Yes
gi|134084172	168577	unnamed protein product	48583	SAYVVYDLGNNEISLAK(1)	928.471 (2+)	1	1	Yes
gi|134078459	163051	sulphydryl oxidase Sox from patent EP565172-A1-Aspergillus niger	43498.7	NTFITNYPTAQR (1)	713.3576 (2+)	1	1	Yes
gi|350632598	158096	Ca2+-modulated nonselective cation channel polycystin	40189.4	ASVHDASTTMQMSNGNcGR(1)	675.2812 (2+)	1	1	Yes
gi|134057676	158114	aorsin	73120.9	ALYQIPDAK(1)	509.7794 (2+)	1	1	Yes

## Sheet: A.niger_B12h
Best Match Accession number (NCBI)	Protein JGI ID CBS 513.88	Predicted Protein	Protein molecular weight (Da)	Peptide sequence (amount)	m/z (charge)	Total number of peptides	Number of different unique peptides	Signal P
gi|134077081	161712	endoprotease Endo-Pro-Aspergillus niger	58705.5	LVSASYWQR(1)	555.2918 (2+)	11	4	Yes
				VVDNEVK(1)	401.7170 (2+)
				DVSLVAEYVDK(3)	619.3223 (2+)
				KVVDNEVK(6)	465.7700 (2+)
gi|134081775	166252	aspartyl protease	41276.9	DTVTVGGVTTNK(6)	596.3138 (2+)	18	5	Yes
				GSAVTTPQNNDEEYLTPVTVGK(1)	1160.5649 (2+)
				GSAVTTPQNNDEEYLTPVTVGK(1)	774.0460 (3+)
				LSGYTWDISYGDGSSASGDVYR(3)	1178.5200 (2+)
				LSGYTWDISYGDGSSASGDVYRDTVTVGGVTTNK(5)	1176.8842 (3+)
				LSGYTWDISYGDGSSASGDVYRDTVTVGGVTTNK(1)	882.9141 (4+)
				SKGSAVTTPQNNDEEYLTPVTVGK(1)	1268.1275 (2+)
gi|134077096	161727	tripeptidyl-peptidase sed2	62131.1	EQYSIDYTPEASSGSR(2)	895.3961 (2+)	8	5	Yes
				TNDELPLVISNSYGDDEDTVPIAYATR (1)	1484.6975 (2+)
				VcNLIGLMGTR(1)	617.3270 (2+)
				LKEAVLAL(1)	428.7778 (2+)
				TNDELPLVISNSYGDDEDTVPIAYATR(1)	990.1382 (3+)
				VcNLIGLmGTR (2)	625.3208 (2+)
gi|134081548	166032	tripeptidyl-peptidase sed2	65699.9	AGLPVmGFLNPFLYGVGSEK(1)	1056.5422 (2+)	8	5	Yes
				TVcNLYAQLGSR(1)	691.3436 (2+)
				LKGVALGEEGGN(1)	572.3046 (2+)
				LKGVALGEEGGN	1143.5954 (1+)
				AFPDVSAQGVNYAVYDK(2)	922.4456 (2+)
				QLYNIGDYQADPK(2)	762.8673 (2+)
gi|131056	155114	acid protease A; Aspergillopepsin PepB	29887.2	VTVEATSK(2)	417.7306 (2+)	6	2	Yes
				VTVEATSK(4)	834.4557 (1+)
gi|317037877	159650	hypothetical protein	23473	ETSATSQEPIYGDGQADGTK(1)	1027.9586 (2+)	5	3	Yes
				ETSATSQEPIYGDGQADGTKGDK(1)	785.6880 (3+)
				ETSATSQEPIYGDGQADGTKGDK(1)	1178.0271 (2+)
				GSGVTGDMSTSDGGK (2)	6782.884 (2+)
gi|134078459	163051	sulphydryl oxidase Sox from patent EP565172-A1-Aspergillus niger	43498.7	STLPEELSLVMVDNK(1)	837.9309 (2+)	4	3	Yes
				TSLSGVYAVGDcNSDGSTNVPHAMFSGK(1)	953.4267 (3+)
				NTFITNYPTAQR(2)	713.3569 (2+)
gi|134056013	156500	phospholipase C PLC-C	49683	AHSDSAVQNLK(1)	585.3044 (2+)	3	3	Yes
				LTPSQQGFVTEQLR(1)	535.2829 (3+)
				SVDNLLGGQTIK(1)	622.8489 (2+)
gi|134081511	165995	glycosylphosphatidylinositol (GPI)-anchored cell wall mannoprotein (cwpA)	28275.1	NLADAITSK(1)	932.5074 (1+)	3	2	Yes
				VPSSLSSIASSLSSGITDAIQK(2)	1074.5726 (2+)
gi|134078643	163227	purine nucleoside permease	43522.8	ATLADSDDAK(1)	1006.4656 (1+)	3	2	Yes
				ATLADSDDAK(2)	503.7361 (2+)
gi|134055593	156094	ribonuclease T2 /actibind	29210.4	DSGIKYPPK(1)	502.7782 (2+)	2	2	Yes
				TLDSYTALSDAGITPSEDATYK	1160.0459 (2+)
gi|145234270	157895	glutaminase GtaA	75519.5	SIFTmNVANK(1)	570.7878 (2+)	2	2	Yes
				TTTATWDYGTTDNGVAYHK(1)	1051.4733 (2+)
gi|134078171	162774	extracellular conserved serine-rich protein	28264	VASDVETSK(2)	468.2361 (2+)	2	1	Yes
gi|350639252	165895	hypothetical protein	19027.1	YEEPTIPSScSTVDLKPEYTS(2)	1202.0460 (2+)	2	1	Yes
gi|134054981	155499	unnamed protein product	32575.3	FLQGQTHK(1)	479.7555 (2+)	1	1	Yes
gi|134081040	165541	hypothetical protein	24035.5	VHDIGNGASNcGYADR(1)	853.3701 (2+)	1	1	Yes
gi|134056017	156504	unnamed protein product	34027.5	DYELGR(1)	752.3575 (1+)	1	1	Yes
gi|134058086	158512	serine carboxypeptidase	62600.3	LmNTIQDVGK(1)	567.7927 (2+)	1	1	Yes
gi|350633838	163170	hypothetical protein	11890.4	IYSGScDAGTSPVLK(1)	777.8741 (2+)	1	1	Yes
gi|134058209	158631	cytochrome P450	20257.2	TDDGENIFLQTSGPK(1)	811.3859 (2+)	1	1	Yes
gi|350632598	158096	Ca2+-modulated nonselective cation channel polycystin	40189.4	ASVHDASTTmQmSNGNcGR(1)	685.9435 (3+)	1	1	Yes

## Sheet: A.niger_B24h
Best Match Accession number (NCBI)	Protein JGI ID CBS 513.88	Predicted Protein	Protein molecular weight (Da)	Peptide sequence (amount)	m/z (charge)	Total number of peptides	number of different unique peptides	Signal P
gi|134077081	161712	endoprotease Endo-Pro	58705.5	EWVEEyyA(1)	1088.4517 (1+)	6	4	Yes
				LVSASyWQR(1)	555.2902 (2+)
				DVSLVAEyVDK(2)	619.3169 (2+)
				KVVDnEVK(2)	465.7649 (2+)
gi|134077096	161727	tripeptidyl-peptidase sed2	62131.1	EQySIDyTPEASSGSR(2)	895.3958 (2+)	6	4	Yes
				LKEAVLAL(1)	428.7777 (2+)
				yISASTK(2)	769.4070 (1+)
				SSnVcEyITPDcLK(1)	843.3815 (2+)
gi|145234270	157895	glutaminase GtaA	75519.5	QAFGAcQLcGTPDnTyLFmK(2)	1169.5162 (2+)	5	3	Yes
				TTTATWDyGTTDnGVAyHK(2)	1051.4725 (2+)
				QAFGAcQLcGTPDnTyLFmK(1)	1169.5162 (2+)
gi|134078171	162774	extracellular conserved serine-rich protein	28264	KVASDVETSK(2)	532.2837 (2+)	5	2	Yes
				VASDVETSK(2)	468.2352 (2+)
gi|134078643	163227	purine nucleoside permease	43522.8	ATLADSDDAK(1)	503.7369 (2+)	4	2	Yes
				ATLADSDDAK(1)	1006.4673 (1+)
				EnLLyATTGAyEPSVQnIynAGVK(2)	1308.1474 (2+)
gi|350632598	158096	hypothetical protein	40189.4	ASVHDASTTMQMSnGncGR(3)	675.2818 (3+)	4	1	Yes
				ASVHDASTTMQMSnGncGR(1)	1012.4214 (2+)
gi|134055593	156094	ribonuclease T2 /actibind	29210.4	TLDSyTALSDAGITPSEDATyK(1)	1160.0445 (2+)	3	2	Yes
				GSAIGGTyVASER(2)	634.3150 (2+)
gi|134081511	165995	cell wall serine-threonine-rich galactomannoprotein Mp1	28275.1	nLADAITSK (1)	466.7547 (2+)	3	1	Yes
				nLADAITSK (2)	932.5064 (1+)
gi|350630994	163378	hypothetical protein	57249.5	IFTyVGGDPnDASSFScV(1)	968.4226 (2+)	2	2	Yes
				LATEIyFGSPPK(1)	661.8541 (2+)
gi|134081775	166252	aspartic proteinase aspergillopepsin I pepA	41276.9	DTVTVGGVTTnK(1)	1191.6158 (1+)	2	1	Yes
				DTVTVGGVTTnK(1)	596.3122 (2+)
gi|134078660	163244	unnamed protein product	22723	GSGVTGDmSTSDGGK(2)	686.2858 (2+)	2	1	Yes
gi|134081548	166032	tripeptidyl-peptidase sed2	65699.9	LKGVALGEEGGn(2)	572.3020 (2+)	2	1	Yes
gi|134056521	156994	unnamed protein product	58130.9	GIQInDPSInSDSVmmySPAVR(2)	1213.5644 (2+)	2	1	Yes
gi|134056013	156500	phospholipase C PLC-C	49683	LTPSQQGFVTEQLR (2)	802.4219 (2+)	2	1	Yes
gi|350639252	165895	hypothetical protein	19027.1	yEEPTIPSScSTVDLKPEyTS(3)	1202.0441 (2+)	1	1	Yes
gi|134084172	168577	unnamed protein product	48583	AnFnPGEDHVLEIGTGSDAVPK (1)	756.3678 (2+)	1	1	Yes
gi|134074786	159498	hypothetical protein	17131.4	SVQDnESASFSK(2)	649.7940 (2+)	1	1	Yes
gi|131056	155114	Acid protease A; Aspergillopepsin PepB	29887.2	VTVEATSK(2)	834.4535 (2+)	1	1	Yes
gi|134083040	167483	unnamed protein product	16542.1	ScQDEADEVLTVcADSc(1)	979.8672 (2+)	1	1	Yes
gi|134081377	165868	unnamed protein product	96599.9	LyEQPnETVK(1)	610.8088 (2+)	1	1	Yes
gi|134075298	159989	unnamed protein product	17127.4	VQEcTTEEc(1)	578.2203 (2+)	1	1	Yes
gi|134078459	163051	sulphydryl oxidase	43498.7	nTFITnyPTAQR(2)	713.3589 (2+)	1	1	Yes
gi|134082826	167276	aspergillopepsin-2 heavy chain	27858.9	DGSSVGPEDATIIDIEQnEVLTSVSVSSSEVVVK(1)	1163.9116 (3+)	1	1	Yes
gi|115409880	156502	unnamed protein product	39584.6	IASAyyVTK(1)	508.2764 (2+)	1	1	Yes

## Sheet: A.niger_C6h
Best Match Accession number (NCBI)	Protein JGI ID CBS 513.88	Predicted Protein	Protein molecular weight (Da)	Peptide sequence (amount)	m/z (charge)	Total number of peptides	Number of different unique peptides	Signal P
gi|134055593	156094	ribonuclease T2 /actibind	29210.4	EyWPDyEGADEDESFWEHEWnK(1)	1431.0633 (2+)	30	8	Yes
				LEDSncKDSGIK (2)	683.3205 (2+)
				LSDIEDALAAIHDGyPPyVGcEDGALSQLyyyFnVK(1)	1356.3053 (3+)
				GSAIGGTyVASER (17)	634.3198 (2+)
				TELLSyMK (2)	492.7560 (2+)
				TLDSyTALSDAGITPSEDATyK(1)	500.7518 (2+)
				DSGIKyPPK(1)	773.6977 (3+)
				DSGIKyPPK	335.5214 (3+)
				DSGIKyPPK (2)	502.7785 (2+)
				DSGIKyPPK(1)	1004.5364 (1+)
gi|134077081	161712	endoprotease	58705.5	nSATVnSWTGGWDMTR(1)	891.8961 (2+)	13	6	Yes
				KVVDnEVK (3)	465.7667 (2+)
				DVSLVAEyVDK (4)	619.3212 (2+)
				DVSLVAEyVDKIGK(1)	768.4169 (2+)
				GKnSATVnSWTGGWDMTR(1)	656.6379 (3+)
				GKnSATVnSWTGGWDMTR(1)	984.4528 (2+)
				QcPLyFPEVnGyTyGSAK(2)	1047.4828 (2+)
gi|134077096	161727	tripeptidyl-peptidase sed2	62131.1	LKEAVLAL(1)	428.7778 (2+)	12	6	Yes
				TSLGFLnPWLySSGyK (2)	916.9675 (2+)
				SSnVcEyITPDcLKEQySIDyTPEASSGSR(1)	1152.8426 (3+)
				TnDELPLVISnSyGDDEDTVPIAyATR(1)	990.1346 (3+)
				TnDELPLVISnSyGDDEDTVPIAyATR (2)	1484.7053 (2+)
				VcnLIGLMGTR(1)	617.3247 (2+)
				EQySIDyTPEASSGSR(1)	597.2660 (3+)
				EQySIDyTPEASSGSR(3)	895.3949 (2+)
gi|134082826	167276	aspergillopepsin-2 heavy chain	27858.9	DGSSVGPEDATIIDIEQnEVLTSVSVSSSEVVVK(11)	1163.9177 (3+)	11	1	Yes
gi|134075301	159992	unnamed protein product	64491.1	GFPDVAAHSFEPSyEVIFyGAR(1)	820.3947 (3+)	10	7	Yes
				GFPDVAAHSFEPSyEVIFyGAR(1)	1230.0858 (2+)
				RVcnLIGLVGLR(1)	457.2742 (3+)
				STLGFLnPLLySK(1)	726.9084 (2+)
				VcnLIGLVGLR(1)	607.3562 (2+)
				yGSGGTSAAcPLFSALVGmLnDAR(2)	1216.0712 (2+)
				yGSGGTSAAcPLFSALVGMLnDAR(1)	1208.0712 (2+)
				yGSGGTSAAcPLFSALVGMLnDAR(1)	805.7184 (3+)
				yGSGGTSAAcPLFSALVGmLnDAR(1)	811.0501 (3+)
gi|134054693	155218	unnamed protein product	17946.4	nPSGSFSLyAWGVAASGLK (9)	956.4842 (2+)	9	1	Yes
gi|134081548	166032	tripeptidyl-peptidase sed2	65699.9	IGFASyLEEyAR(1)	709.8540 (2+)	8	7	Yes
				QLynIGDyQADPK(1)	762.8684 (2+)
				GELVPDLSSPDPnDnSnEPyLDFLQGILK(1)	1593.7765 (2+)
				GmLGQFDGTScSAPTFSGVIALLnDAR(1)	1401.1648 (2+)
				LKGVALGEEGGn(1)	572.3030 (2+)
				AGLPVMGFLnPFLyGVGSEK(1)	1048.5473 (2+)
				AGLPVmGFLnPFLyGVGSEK(2)	1056.5498 (2+)
gi|145235505	158512	serine carboxypeptidase	62600.3	IPISSSLQTVGTPK(1)	714.4080 (2+)	6	5	Yes
				SISSLMynnLyGPGncLDQLyDcAAR(1)	999.1168 (3+)
				ALQGFmGAFPQySR(1)	794.8812 (2+)
				VIGGKDVATGK(1)	522.8051 (2+)
				GIDEIcSTADDFcAnEVEnVyDIySGRDEyDFR (2)	1313.2158 (3+)
gi|317037877	159650	hypothetical protein	23473	GDKVTMHyK(1)	539.7748 (2+)	4	4	Yes
				IILDVADPDyInTLAK(1)	887.4824 (2+)
				ETSATSQEPIyGDGQADGTK(1)	1027.9579 (2+)
				GSGVTGDMSTSDGGK(1)	678.2906 (2+)
gi|134054705	155230	aorsin	70072.5	GyPDVAAnGDnIAEynAGEFILEGGTSASTPIFSSVInR(1)	1339.6355 (3+)	4	4	Yes
				nGGVynR(1)	390.1942 (2+)
				GQLMcGVyKPTnVISVSyGGQEADLPAyyQQR(1)	1198.2450 (3+)
				GQLmcGVyKPTnVISVSyGGQEADLPAyyQQR(1)	1203.5760 (3+)
gi|134081040	165541	hypothetical protein	24035.5	VHDIGnGASncGyADR(1)	569.2474 (3+)	4	3	Yes
				VHDIGnGASncGyADRGEGR(1)	702.3089 (3+)
				VHDIGnGASncGyADR (2)	853.3691 (2+)
gi|134082812	167262	hypothetical protein	14609.3	AGQTVQAGQK (4)	494.2642 (2+)	4	1	Yes
gi|350630291	159989	hypothetical protein	17114.2	FSLVADDnTPVLTDGEFAyIGK(1)	791.3928 (3+)	3	3	Yes
				GAVPTAWQnLyIIEnSVSPISFTTPHSGSVPK(1)	1133.2488 (3+)
				LILSSGAnGALTyLAK(1)	796.4495 (2+)
gi|134056013	156500	phospholipase C PLC-C	49683	AALTSGTSyGHGTnDEAFDnHAFPQR(1)	922.0805 (3+)	3	3	Yes
				SVDnLLGGQTIK(1)	622.8450 (2+)
				TLGyLWDFDPFTPR(1)	864.4225 (2+)
gi|134078675	163257	unnamed protein product	12304.8	LFGEPGcynEnMGELGIyR(1)	1109.9944 (2+)	3	2	Yes
				SALnQcK (2)	410.7035 (2+)
gi|317026828	156994	serine-type carboxypeptidase F	57793.8	GIQInDPSInSDSVMMySPAVR(1)	798.7168 (3+)	3	2	Yes
				GLTFSSVyLSGHEIPQyVPGAAyR (2)	1306.6590 (2+)
gi|350632598	158096	Ca2+-modulated nonselective cation channel polycystin	40189.4	ASVHDASTTmQMSnGncGR(1)	1020.4188 (2+)	3	2	Yes
				ASVHDASTTmQMSnGncGR(1)	680.6136 (3+)
				ASVHDASTTMQMSnGncGR(1)	1012.4195 (2+)
gi|131056	155114	acid protease A	29887.2	VTVEATSK (2)	417.7310 (2+)	3	1	Yes
				VTVEATSK(1)	834.4537 (1+)
gi|134081775	166252	aspartyl protease	41276.9	AQTTFFDTVK(1)	579.2930 (2+)	2	2	Yes
				STLHLDFDTGSADLWVFSDELPSSEQTGHDLyTPSSSATK(1)	1086.2533 (4+)
gi|134075298	159989	weak similarity to hypothetical cell wall protein binB - Aspergillus nidulans-	17127.4	EVyWyGAHSSEyK(1)	578.2152 (2+)	2	2	Yes
				VQEcTTEEc(1)	809.8579 (2+)
gi|134078660	163244	unnamed protein product	22723	GSGVTGDMSTSDGGK(1)	678.2886 (2+)	2	2	Yes
				IILDVADPDyInTLAK(1)	887.4839 (2+)
gi|134057676	158114	aorsin	73120.9	ALyQIPDAK(1)	509.7812 (2+)	2	2	Yes
gi|317027234	157885	small secreted protein	15366.4	TSTAIQAAEcSHnTR(2)	823.8781 (2+)	2	1	Yes
gi|134081511	165995	Glycosylphosphatidylinositol (GPI)-anchored cell wall mannoprotein (cwpA)	28275.1	VPSSLSSIASSLSSGITDAIQK(1)	716.7182 (3+)	1	1	Yes
gi|134078643	163227	purine nucleoside permease	43522.8	ATLADSDDAK(1)	503.7381 (2+)	1	1	Yes
gi|350636027	165601	aspartic-type endopeptidase opsB	51332.8	KyHGELQTLPIQK(1)	777.9325 (2+)	1	1	Yes
gi|134084172	168577	unnamed protein product	48583	AnFnPGEDHVLEIGTGSDAVPK(1)	1134.0475 (2+)	1	1	Yes
gi|145234270	157895	glutaminase GtaA	75519.5	QAFGAcQLcGTPDnTyLFMK(1)	1161.5192 (2+)	1	1	Yes
gi|350639252	165895	hypothetical protein	19027.1	yEEPTIPSScSTVDLKPEyTS(4)	1202.0507 (2+)	1	1	Yes
gi|134081377	165868	unnamed protein product	96599.9	LyEQPnETVK(1)	610.8093 (2+)	1	1	Yes

## Sheet: A.niger_C12h
Best Match Accession number (NCBI)	Protein JGI ID CBS 513.88	Predicted Protein	Protein molecular weight (Da)	Peptide sequence (amount)	m/z (charge)	Total number of peptides	number of different unique peptides	Signal P
gi|134081775	166252	aspartic proteinase aspergillopepsin I pepA	41276.9	DTVTVGGVTTnK(15)	596.3108 (2+)	22	8	Yes
				HDAPGVyDFGyIDDSK(1)	600.268 (3+)
				SQyVVFnSEGPK(1)	677.8338 (2+)
				HDAPGVyDFGyIDDSK(1)	899.8963 (2+)
				GSAVTTPQnnDEEyLTPVTVGK(1)	1160.5667 (2+)
				DTVTVGGVTTnK(1)	1191.6188 (1+)
				SKGSAVTTPQnnDEEyLTPVTVGK(1)	1268.1295 (2+)
				SQyVVFnSEGPK(1)	1354.6602 (1+)
gi|134075301	159992	hypothetical protein	64491.1	GFPDVAAHSFEPSyEVIFyGAR(2)	1230.078 (2+)	17	6	Yes
				GISVLESSGDEGIGSGcR(1)	593.9439 (3+)
				GISVLESSGDEGIGSGcR(1)	890.4102 (2+)
				STLGFLnPLLySK(2)	726.9069 (2+)
				STLGFLnPLLySK(1)	726.9075 (2+)
				yGSGGTSAAcPLFSALVGMLnDAR(1)	805.7178 (3+)
				yGSGGTSAAcPLFSALVGmLnDAR(3)	811.0493 (3+)
				yGSGGTSAAcPLFSALVGmLnDAR(1)	1216.0701 (2+)
				RVcnLIGLVGLR(2)	457.2736 (3+)
				RVcnLIGLVGLR(2)	685.4075 (2+)
				VcnLIGLVGLR(1)	607.3561 (2+)
gi|134077096	161727	tripeptidyl-peptidase sed2	62131.1	EQySIDyTPEASSGSR(1)	597.2656 (3+)	13	7	Yes
				VcnLIGLMGTR(3)	617.3245 (2+)
				GISILESSGDSGVGGAcMSnDGTDK(1)	805.3534 (3+)
				SSnVcEyITPDcLK(1)	843.3751 (2+)
				EQySIDyTPEASSGSR(2)	895.3953 (2+)
				EQySIDyTPEASSGSR(1)	895.3955 (2+)
				TSLGFLnPWLySSGyK(1)	916.9667 (2+)
				TnDELPLVISnSyGDDEDTVPIAyATR(2)	990.1393 (3+)
				TnDELPLVISnSyGDDEDTVPIAyATR(1)	1484.7035 (2+)
gi|134077081	161712	endoprotease Endo-Pro-Aspergillus niger	58705.5	KVVDnEVK(1)	310.8458 (3+)	13	4	Yes
				VVDnEVK(6)	401.7178 (2+)
				DVSLVAEyVDK(5)	619.3176 (2+)
				nSATVnSWTGGWDMTR(1)	891.8951 (2+)
gi|317037877	159650	hypothetical protein	23473	AQGWGSAVEcAEDncGTVGAHSWTDTK(1)	965.4054 (3+)	12	6	Yes
				ETSATSQEPIyGDGQADGTK(1)	1027.958 (2+)
				ETSATSQEPIyGDGQADGTKGDK(2)	1178.0276 (2+)
				GSGVTGDMSTSDGGK(4)	678.288 (2+)
				GDKVTMHyK(2)	539.7701 (2+)
				VTMHyK(1)	389.698 (2+)
				TVSTLSTSDGK(1)	1095.5484 (1+)
gi|1709632	166252	aspartic protease pep1	41230.8	AQTTFFDTVK(2)	579.2993 (2+)	7	5	Yes
				DTVTVGGVTTnK(2)	596.3119 (2+)
				ISSEFVQDTAnDGLLGLAFSSInTVQPK(1)	984.5041 (3+)
				SQyVVFnSEGPK(1)	677.8341 (2+)
				yInyAPVSTGSSTcyGGIQSnSGLGLSILGDVFLK(1)	1213.6136 (3+)
gi|134055593	156094	ribonuclease T2 /actibind	29210.4	TELLSymK(2)	500.7523 (2+)	6	5	Yes
				DSGIKyPPK(1)	502.7773 (2+)
				GSAIGGTyVASER(1)	634.3145 (2+)
				LEDSncKDSGIK(1)	683.3175 (2+)
				EyWPDyEGADEDESFWEHEWnK(1)	954.3794 (3+)
gi|317026828	156994	serine-type carboxypeptidase F	57793.8	ADKcGynAFLDK(1)	701.3254 (2+)	5	4	Yes
				GLTFSSVyLSGHEIPQyVPGAAyR(1)	1306.6573 (2+)
				ISSLSAK(1)	705.4112 (1+)
				GIQInDPSInSDSVMMySPAVR(1)	1197.5701 (2+)
				HFVDTFDLHGR(1)	672.328 (2+)
gi|350636027	165601	aspartic-type endopeptidase opsB [Aspergillus oryzae RIB40] 98/74%	51332.8	AcVFGIVPAGDSTAVLGDTFLR(1)	756.0549 (3+)	4	4	Yes
				FGDSAyPnLPR(1)	618.8028 (2+)
				KyHGELQTLPIQK(1)	777.9322 (2+)
				yHGELQTLPIQK(1)	713.8872 (2+)
gi|134081511	165995	glycosylphosphatidylinositol (GPI)-anchored cell wall mannoprotein (cwpA)	28275.1	nLADAITSK (2)	932.4997 (1+)	4	2	Yes
				VPSSLSSIASSLSSGITDAIQK (1)	716.7171 (3+)
				VPSSLSSIASSLSSGITDAIQK (1)	1074.5733 (2+)
gi|134058086	158512	serine carboxypeptidase	62600.3	ALQGFmGAFPQySR(1)	794.8836 (2+)	3	3	Yes
				QVPTGIcETDPSVK(1)	765.8782 (2+)
				LmnTIQDVGK(1)	567.7928 (2+)
gi|134057676	158114	aorsin	73120.9	AyPDVSAnGAHFR(1)	702.8339 (2+)	3	3	Yes
				LQcGVyKPTnVISASyGQSEADLPVSyTK(1)	1059.1903 (3+)
				SDLDLFyK(1)	1000.4973 (1+)
gi|134078643	163227	purine nucleoside permease	43522.8	ATLADSDDAK(1)	503.7366 (2+)	3	2	Yes
				TASDFDRPyPGESAR(1)	556.9221 (3+)
				TASDFDRPyPGESAR(1)	834.8817 (2+)
gi|350632598	158096	Ca2+-modulated nonselective cation channel polycystin	40189.4	ASVHDASTTMQmSnGncGR(1)	1020.41 (2+)	3	2	Yes
				ASVHDASTTMQMSnGncGR(1)	675.281 (3+)
gi|134080825		unnamed protein product	57208.9	ATGLADDPDFISADLWSVIHQEIVR	923.4731 (3+)
gi|134082686	167140	aspartic protease	40196.2	AFFVVFDMR(1)	566.2866 (2+)	3	2	Yes
			40196.2	AFFVVFDmR(1)	574.2833 (2+)
			40196.2	ySVADGELK(1)	491.2522 (2+)
gi|134078171	162774	extracellular conserved serine-rich protein	28264	KVASDVETSK(2)	532.2837 (2+)	3	2	Yes
				VASDVETSK(1)	468.2371 (2+)
gi|134058209		cytochrome P450	20257.2	LVFETGSR(1)	454.7431 (2+)	2	2	Yes
				SFSnVPVmyGPK(1)	671.3276 (2+)
gi|134056013	156500	phospholipase C PLC-C	49683	nVVVLVMEnR (1)	586.8278 (2+)	2	2	Yes
				AALTSGTSyGHGTnDEAFDnHAFPQR (1)	922.0795 (3+)
gi|134074684	159399	Has domain(s) with predicted phosphoric diester hydrolase activity and role in lipid metabolic proces	40649.6	STAcnnSPDLcSK (2)	727.3045 (2+)	2	1	Yes
gi|134058209	158631	cytochrome P450	20257.2	TDDGEnIFLQTSGPK(1)	811.387 (2+)	1	1	Yes
gi|119887994	164656	PEPAc	48096.6	nVVTVFDIGATELR (1)	767.4184 (2+)	1	1	Yes
gi|134082835	167285	unnamed protein product	21820	TQDGSFQTK (1)	506.2385 (2+)	1	1	Yes
gi|145234270	157895	glutaminase GtaA	75519.5	DmFmQLLSK (1)	572.7702 (2+)	1	1	Yes
gi|134079989	164526	unnamed protein product	53876.7	TcQLTQAHILHR (1)	739.3855 (2+)	1	1	Yes
gi|134084172	158096	unnamed protein product	48583	GTILFGGVnTAK (1)	589.33 (2+)	1	1	Yes
gi|134054705	155230	aorsin	70072.5	nGGVynR (1)	390.1929 (2+)	1	1	Yes
gi|134075298	159989	weak similarity to hypothetical cell wall protein binB - Aspergillus nidulans	17127.4	EVyWyGAHSSEyK (1)	809.8603 (2+)	1	1	Yes

## Sheet: A.niger_C24h
Best Match Accession number (NCBI)	Protein JGI ID CBS 513.88	Predicted Protein	Protein molecular weight (Da)	Peptide sequence (amount)	m/z (charge)	Total number of peptides	Number of different unique peptides	Signal P
gi|134077081	161712	endoprotease	58705.5	KVVDNEVK(3)	465.7650(2+)	23	6	Yes
				LVSASYWQR(1)	555.2895(2+)
				DVSLVAEYVDK(15)	619.3228(2+)
				DVSLVAEYVDK(1)	1237.6273(1+)
				DVSLVAEYVDKIGK(2)	768.4189(2+)
				QcPLYFPEVNGYTYGSAK(1)	1047.4845(2+)
gi|145236399	159992	tripeptidyl-peptidase sed2	64491.1	RVcNLIGLVGLR(1)	685.4072(2+)	16	10	Yes
				RVcNLIGLVGLR(1)	457.2745(3+)
				STLGFLNPLLYSK(1)	726.9078(2+)
				EAVQNYLAHHITNETK(1)	623.3142(3+)
				GISVLESSGDEGIGSGcR(1)	890.4106(2+)
				GFPDVAAHSFEPSYEVIFYGAR(3)	820.3923(3+)
				GFPDVAAHSFEPSYEVIFYGAR(2)	1230.0854(2+)
				YGSGGTSAAcPLFSALVGmLNDAR(2)	811.0496(3+)
				YGSGGTSAAcPLFSALVGMLNDAR(2)	1208.0729(2+)
				YGSGGTSAAcPLFSALVGmLNDAR(2)	1216.0713(2+)
gi|145230335	156094	ribonuclease T2	29210.4	TELLSYMK (2)	492.7557(2+)	13	4	Yes
				TELLSYmK(1)	500.7532(2+)
				DSGIKYPPK(1)	502.7727(2+)
				GSAIGGTYVASER (9)	634.3171(2+)
gi|134077096	161727	tripeptidyl-peptidase sed2	62131.1	YISASTK(1)	385.2072(2+)	12	8	Yes
				LKEAVLAL(2)	428.7764(2+)
				SSNVcEYITPDcLK(1)	843.3760(2+)
				EQYSIDYTPEASSGSR(2)	597.2672(3+)
				EQYSIDYTPEASSGSR(2)	895.3953(2+)
				TNDELPLVISNSYGDDEDTVPIAYATR(1)	1484.7046(2+)
				TNDELPLVISNSYGDDEDTVPIAYATR(2)	990.1388(3+)
				SSNVcEYITPDcLKEQYSIDYTPEASSGSR(1)	1152.8436(3+)
gi|134077081	161712	endoprotease Endo-Pro-Aspergillus niger	58705.5	KVVDNEVK(1)	465.7655(2+)	12	5	Yes
				LVSASYWQR(1)	555.2895(2+)
				DVSLVAEYVDK(7)	619.3191(2+)
				DVSLVAEYVDKIGK(2)	768.4189(2+)
				QcPLYFPEVNGYTYGSAK(1)	1047.4845(2+)
gi|145234270	157895	glutaminase GtaA	75519.5	DMFmQLLSK(2)	564.7771(2+)	10	7	Yes
				DmFmQLLSK(1)	572.7709(2+)
				SIFTmNVANK(1)	570.7860(2+)
				ADWEMFTAAIASTSTR(2)	879.4108(2+)
				TTTATWDYGTTDNGVAYHK(1)	701.3180(3+)
				TTTATWDYGTTDNGVAYHK(2)	1051.4730(2+)
				GDDEAmPLEEcGNMVIMALAYAQK(1)	891.3950(3+)
gi|350631179	163621	FAD/FMN-containing dehydrogenase AA7	61278.2	FAQENNIR(1)	496.2500(2+)	8	7	Yes
				EKYDPDHVFYVTK(1)	8208.988(2+)
				DTLTSNAADLVSVLR(1)	525.6166(3+)
				EFFGDNYAQLcEVK(1)	860.3868(2+)
				GAGSEYWSVAESGR(2)	728.3262(2+)
				YMGPLPYGNLEVGQYNYGGR(1)	750.0201(3+)
				IANDYIPQFEAVTPGSGAYENEGSFR(1)	944.7734(3+)
gi|350631797	159989	hypothetical protein	34623.2	ETSSDSGWYAIDNcNIK(1)	980.4196(2+)	7	4	Yes
				DNVVTITHTISSPDAGSLDK(2)	690.6808(3+)
				DNVVTITHTISSPDAGSLDK(3)	1035.5166(2+)
				GWTTMADGATPLYYEYNNSGAGSDTSDREYETSISAAVD(1)	1431.9588(3+)
gi|317026828	156994	serine-type carboxypeptidase F	57793.8	ISSLSAK(1)	353.2098(2+)	6	6	Yes
				cGYNAFLDK(1)	544.2465(2+)
				HFVDTFDLHGR(1)	448.5535(3+)
				HFVDTFDLHGR(1)	672.3273(2+)
				GIQINDPSINSDSVMMYSPAVR(1)	1197.5691(2+)
				GLTFSSVYLSGHEIPQYVPGAAYR(1)	1306.6590(2+)
gi|145248938	165967	cell wall protein PhiA	19180.7	NPNVcSYTSN (1)	1155.4695 (1+)	6	5	Yes
				NPNVcSYTSN (1)	578.2392(2+)
				IGYTTGAQPAPK (2)	602.3201 (2+)
				VEVSKNPNVcSYTSN (1)	849.3895 (2+)
				KGWSIDANNHLQFGGK (1)	591.2984 (3+)
gi|134079053	163621	FAD/FMN-containing dehydrogenase AA7	61290.2	EKYDPDHVFYVTK(1)	820.9033(2+)	6	5	Yes
				EFFGDNYAQLcEVK(1)	860.3868(2+)
				DTLTSNAADLVSVLR(1)	787.9228(2+)
				GAGSEYWSVAESGR(2)	728.3293(2+)
				YMGPLPYGNLEVGQYNYGGR(1)	1124.5265(2+)
gi|134075298	159989	unnamed protein product	17127.4	EVYWYGAHSSEYK(2)	809.8612(2+)	6	4	Yes
				LILSSGANGALTYLAK(1)	796.4520(2+)
				AWFAVDGYGDVPSK(2)	756.3595(2+)
				GAVPTAWQNLYIIENSVSPISFTTPHSGSVPK(1)	1133.2500(3+)
gi|317037877	159650	hypothetical protein	23473	TVSTLSTSDGK (2)	548.2767(2+)	6	4	Yes
				GSGVTGDMSTSDGGK(1)	678.2890(2+)
				ETSATSQEPIYGDGQADGTKGDK(2)	785.6894(3+)
				ETSATSQEPIYGDGQADGTKGDK(1)	1178.0310(2+)
gi|134058086	158512	serine carboxypeptidase	62600.3	GYLDIPVR(1)	466.7629(2+)	5	4	Yes
				LmNTIQDVGK(1)	567.7932(2+)
				IPISSSLQTVGTPK(2)	714.4072(2+)
				ELTPDPFPYEFYVDYLNK(1)	1125.5353(2+)
gi|350630291	159989	hypothetical protein A	17114.2	LILSSGANGALTYLAK(2)	796.4518(2+)	5	4	Yes
				AWFAVDGYGDVPSK(1)	756.3589(2+)
				FSLVADDNTPVLTDGEFAYIGK(1)	1186.5850(2+)
				AWFAVDGYGDVPSKEVYWYGAHSSEYK(1)	1037.8104(3+)
gi|134057893	158324	peptide-N4-(N-acetyl-beta-D-glucosaminyl) asparaginase amidase N	60933.2	DMSQFNVLWK(1)	634.3100(2+)	4	4	Yes
				LALMYLGDTEVFR(1)	764.3984(2+)
				QPEIDITPFLPLLK(1)	812.4737(2+)
				TSTAEPTTNGIIWTYIK(1)	948.4907(2+)
gi|145249068	166032	tripeptidyl-peptidase sed2	65699.9	IGFASYLEEYAR(1)	709.8491(2+)	3	3	Yes
				LKGVALGEEGGN(1)	572.3046(2+)
				AGLPVmGFLNPFLYGVGSEK(1)	1056.5448(2+)
gi|134057676	158114	aorsin	73120.9	SDLDLFYK(1)	500.7520(2+)	3	2	Yes
				ALYQIPDAK(2)	509.7815(2+)
gi|134078171	162774	unnamed protein product	28264	VASDVETSK(2)	468.2390(2+)	3	2	Yes
				KVASDVETSK(1)	532.2813(2+)
gi|134074684	159399	unnamed protein product	40649.6	STAcNNSPDLcSK(2)	727.3041(2+)	3	2	Yes
				SYGEITHLGAHDSPFLR(1)	633.9825(3+)
gi|134056013	156500	phospholipase C PLC-C	49683	IKNVVVLVMENR(1)	471.9464(3+)	2	2	Yes
				AALTSGTSYGHGTNDEAFDNHAFPQR(1)	922.0799(3+)
gi|134082918	167366	unnamed protein product	26867.5	cEIVYLPYLRK(1)	485.2669(3+)	2	2	Yes
				GYTAGGTGTYDDPLTFATAPGEFK(1)	1219.0624(2+)
gi|134078643	163227	purine nucleoside permease	43522.8	LVDFSR(1)	368.7021(2+)	2	2	Yes
				ATLADSDDAK(1)	503.7369(2+)
gi|350639252	165895	hypothetical protein	19027.1	YEEPTIPSScSTVDLKPEYTS(2)	1202.0460(2+)	2	1	Yes
gi|134081511	165995	cell wall serine-threonine-rich galactomannoprotein Mp1	28275.1	EVQTTIDDLISK(1)	681.3597(2+)	1	1	Yes
gi|134054705	155230	hypothetical protein	70072.5	GPLGFLNPVLYR(1)	673.3841(2+)	1	1	Yes
gi|350633205	168850	hypothetical protein	22500.5	SDYTIEIIDDDDTDDVNYTPR(1)	1238.0343(2+)	1	1	Yes
gi|350636027	165601	hypothetical protein	51332.8	FGDSAYPNLPR(1)	618.8021(2+)	1	1	Yes
gi|134055158	155670	IgE-binding protein	19598.1	WQVFAATK(1)	950.5073(1+)	1	1	Yes
gi|350632598	158096	hypothetical protein	40189.4	ASVHDASTTmQMSNGNcGR(1)	680.6152(3+)	1	1	Yes
gi|134082835	167285	unnamed protein product	21820	AASGTGIcSSVVLESDDLDEIDWEALGGDTTQIETNYFGK(1)	1421.9745(3+)	1	1	Yes
gi|134079989	164526	phytase	53876.7	AQGIGYVLELASR(1)	688.8799(2+)	1	1	Yes

## Sheet: T.reesei_B6h
Best Match Accession number (NCBI)	Protein JGI ID RUT-C30	Predicted Protein	Protein molecular weight (Da)	Peptide sequence (amount)	m/z (charge)	Total number of peptides	Number of different unique peptides	Signal P
gi|358400203	125544	extracellular membrane protein, 8-cysteine region, CFEM	14236.3	cSTTDYAcIcK (2)	689.7729 (2+)	4	2	Yes
				ADIPScALPcLDDAVK (2)	872.9139 (2+)
gi|358398848	25648	heat shock protein Hsp70	72382.7	FAEEDKATR (1)	533.7615 (2+)	3	3	Yes
				ITPSYVAFTDEER (1)	764.3726 (2+)
				IVNEPTAAAIAYGLDK (1)	823.4451 (2+)
gi|358398472	80346	hypothetical protein	44938	DFSATNK (1)	782.3634 (1+)	2	2	Yes
				EGVAGPTFGTPTHG (1)	664.3155 (2+)
gi|358390757	23525	MFS general substrate transporter	19737.9	SASPIHFAQVSAAK (1)	707.3783 (2+)	1	1	Yes
gi|358400493	96450	tyrosinase 2	60389.2	AGSLIVmK (1)	834.4834 (1+)	1	1	Yes
gi|358390870	25369	Het-C-domain-containing protein	95960.9	DYSQAIDVATVK (1)	655.3341 (2+)	1	1	Yes
gi|358392170	111063	aminopeptidase	55123	AGIPAGGIATGAEAVK (1)	691.8834 (2+)	1	1	Yes

## Sheet: T.reesei_B12h
Best Match Accession number (NCBI)	Protein JGI ID RUT-C30	Predicted Protein	Protein molecular weight (Da)	Peptide sequence (amount)	m/z (charge)	Total number of peptides	Number of different unique peptides	Signal P
gi|358398848	25648	heat shock protein Hsp70	72382.7	FAEEDKATR (1)	533.7591 (2+)	6	4	Yes
				FELTGIPPAPR (1)	599.3347 (2+)
				ITPSYVAFTDEER (1)	764.3716 (2+)
				IVNEPTAAAIAYGLDK (3)	823.44 (2+)
gi|110277435	124452	vacuolar serine protease	57316.4	GSVANmSLGGGK (1)	547.2667 (2+)	3	2	Yes
				SNGSGTMSDVVK (2)	591.2801 (2+)
gi|358400493	96450	tyrosinase 2	60389.2	YQAAAASLR (1)	950.5051 (1+)	1	1	Yes
gi|358399767	121632	hypothetical protein	28972.4	ATAAEIAYK (1)	937.499 (1+)	1	1	Yes
gi|358399858	94469	hypothetical protein	28058.3	AEATALAR (1)	401.728 (2+)	1	1	Yes
gi|358392170	111063	aminopeptidase	55123	AGIPAGGIATGAEAVK (1)	691.8843 (2+)	1	1	Yes
gi|358398128	84022	calcineurin-like phosphoesterase, putative	73306.4	YITSNVK (1)	824.4489 (1+)	1	1	Yes
gi|358400203	125544	extracellular membrane protein, 8-cysteine region, CFEM	14236.3	ADIPScALPcLDDAVK (1)	582.2778 (3+)	1	1	Yes

## Sheet: T.reesei_B24h
Best Match Accession number (NCBI)	Protein JGI ID RUT-C30	Predicted Protein	Protein molecular weight (Da)	Peptide sequence (amount)	m/z (charge)	Total number of peptides	Number of different unique peptides	Signal P
gi|358400203	125544	extracellular membrane protein, 8-cysteine region, CFEM	14236.3	cSTTDYAcIcK (1)	1378.5368 (1+)	4	3	Yes
				cSTTDYAcIcK (2)	689.78 (2+)
				ADIPScALPcLDDAVK (1)	872.9123 (2+)
gi|358398472	80346	hypothetical protein	44938	EGVAGPTFGTPTHG (3)	664.3183 (2+)	3	1	Yes
gi|110277435	124452	vacuolar serine protease	57316.4	SNGSGTmSDVVK (2)	599.2723 (2+)	2	1	Yes
gi|358392226	141494	serin endopeptidase	93317.1	SITVDVFPTPPR (1)	664.8628 (2+)	1	1	Yes
gi|358398128	84022	calcineurin-like phosphoesterase, putative	73306.4	YITSNVK (1)	824.4487 (1+)	1	1	Yes
gi|358390757	23525	MFS general substrate transporter	19737.9	SASPIHFAQVSAAK (1)	707.3758 (2+)	1	1	Yes
gi|358398848	25648	heat shock protein Hsp70	72382.7	FAEEDKATR (1)	533.7588 (2+)	1	1	Yes

## Sheet: T.reesei_C6h
Best Match Accession number (NCBI)	Protein JGI ID RUT-C30	Predicted protein	Protein molecular weight (Da)	Peptide sequence (amount)	m/z (charge)	Total number of peptides	Number of different unique peptides	Signal P
gi|358398848	25648	heat shock protein Hsp70	72382.7	STIQPVDR (1)	458.2523 (2+)	9	6	Yes
				FAEEDKATR (1)	533.7587 (2+)
				FELTGIPPAPR (3)	599.3333 (2+)
				GKVEILVNDQGNR (1)	721.3906 (2+)
				IVNEPTAAAIAYGLDK (1)	823.4415 (2+)
				STAGDTHLGGEDFDNR (2)	846.3635 (2+)
gi|358400203	125544	extracellular membrane protein, 8-cysteine region, CFEM	14236.3	cSTTDYAcIcK (2)	689.7728 (2+)	7	3	Yes
				cSTTDYAcIcK (1)	1378.5396 (1+)
				ADIPScALPcLDDAVK (4)	872.9111 (2+)
gi|358398472	80346	hypothetical protein	44938	DFSATNK (1)	782.3671 (1+)	5	4	Yes
				EGVAGPTFGTPTHG (1)	664.3164 (2+)
				MGLTPEGYLTIMQSR (1)	848.9215 (2+)
				NVRPAADNFFTGNFLLNR (1)	689.3526 (3+)
				NVRPAADNFFTGNFLLNR (1)	1033.5298 (2+)
gi|110277435	124452	vacuolar serine protease	57316.4	SNGSGTmSDVVK (1)	599.2734 (2+)	4	3	Yes
				GSVANMSLGGGK (1)	1077.534 (1+)
				YLYTADGGEGVDAYVIDTGTNIEHVDFEGR (2)	1092.8265 (3+)
gi|358392170	111063	aminopeptidase	55123	SDYDGFIR (1)	486.7231 (2+)	2	2	Yes
				LIAHSVATYALSFDGFPK (1)	646.3423 (3+)
gi|358398929	83358	predicted protein	30800.8	DLcGEFcVPK (1)	612.778 (2+)	1	1	Yes
gi|358390510	121745	hypothetical protein	23044.1	ADTLAEENEDK (1)	617.7786 (2+)	1	1	Yes
gi|358399767	121632	hypothetical protein	28972.4	IGPDGGINGFFK (1)	611.3145 (2+)	1	1	Yes
gi|358394129	129814	ribonuclease T2	28442.8	TLPTYQWLADAGITPDGSK (1)	1017.512 (2+)	1	1	Yes
gi|358397774	85507	aspartic-type endopeptidase	53732.9	DWISPK (1)	745.3855 (1+)	1	1	Yes
gi|358390965	141804	ubiquitin-protein ligase	90311.5	GSSQADALSR (1)	496.2458 (2+)	1	1	Yes

[truncated: 2 more sheets: T.reesei_C12h, T.reesei_C24h]
